# Supplementary material for: Genotyping‐by‐sequencing and ecological niche modeling illuminate phylogeography, admixture, and Pleistocene range dynamics in quaking aspen (Populus tremuloides)
Source: Ecol Evol. 2020 Apr 23;10(11):4609–29. doi: 10.1002/ece3.6214 (PMC7297775; doi:10.1002/ece3.6214)
Supplement: Supplementary file 21 — Table S1. [file ECE3-10-4609-s021.xlsx]

## Sheet: Table S1
mean:	0.126873	0.14387	0.182234	0.0383648	0.183451	0.0395808	0.0713106	0.0697908	0.209977	0.0521508
min:	0	0	0	-0.1592	0	-0.1658	-1.6066	-1.8051	-1	-0.3286
max:	1	0.5889	0.5107	0.4283	0.5195	0.4426	1	1	1	0.4771
SNP_ID	Ho	Hs	Ht	Dst	Htp	Dstp	Fst	Fstp	Fis	Dest
SPOTRS000001_1324	0.0079	0.0096	0.0079	-0.0017	0.0079	-0.0018	-0.2174	-0.225	0.182	-0.0018
SPOTRS000001_1339	0.0648	0.0625	0.0682	0.0058	0.0684	0.0059	0.0845	0.0867	-0.0375	0.0063
SPOTRS000001_1350	0.0534	0.0474	0.0548	0.0074	0.055	0.0076	0.1355	0.1388	-0.1264	0.008
SPOTRS000001_1354	0.0035	0.0043	0.0035	-0.0008	0.0035	-0.0008	-0.2287	-0.2368	0.1915	-0.0008
SPOTRS000001_1411	0.0643	0.1403	0.1442	0.0039	0.1443	0.004	0.0271	0.0278	0.5418	0.0047
SPOTRS000001_1456	0.0103	0.0226	0.0698	0.0473	0.0712	0.0486	0.6767	0.6828	0.5451	0.0497
SPOTRS000001_1464	0.0304	0.0375	0.0371	-0.0004	0.0371	-0.0004	-0.0101	-0.0104	0.1897	-0.0004
SPOTRS000001_1603	0.0288	0.064	0.0769	0.0129	0.0772	0.0132	0.1675	0.1714	0.5497	0.0141
SPOTRS000001_1663	0.8441	0.5073	0.5007	-0.0066	0.5005	-0.0068	-0.0132	-0.0136	-0.6638	-0.0139
SPOTRS000001_1704	0.8441	0.5073	0.5007	-0.0066	0.5005	-0.0068	-0.0132	-0.0136	-0.6638	-0.0139
SPOTRS000001_1957	0.069	0.1322	0.4926	0.3605	0.5051	0.3729	0.7317	0.7384	0.4782	0.4297
SPOTRS000001_1998	0.0413	0.2492	0.2612	0.0121	0.2617	0.0125	0.0462	0.0477	0.8342	0.0166
SPOTRS000001_16215	0.0376	0.0725	0.0788	0.0063	0.079	0.0065	0.0796	0.0818	0.4813	0.007
SPOTRS000001_16231	0.0376	0.0725	0.0788	0.0063	0.079	0.0065	0.0796	0.0818	0.4813	0.007
SPOTRS000001_16233	0.081	0.1138	0.1093	-0.0045	0.1092	-0.0046	-0.0411	-0.0424	0.2886	-0.0052
SPOTRS000001_16278	0.0125	0.0141	0.0125	-0.0016	0.0124	-0.0016	-0.1282	-0.1325	0.1148	-0.0017
SPOTRS000001_16287	0.0584	0.0453	0.158	0.1127	0.1613	0.116	0.7134	0.7193	-0.2906	0.1215
SPOTRS000001_18482	0.4294	0.4657	0.4918	0.0261	0.4929	0.0271	0.053	0.055	0.078	0.0508
SPOTRS000001_18500	0.4294	0.4657	0.4918	0.0261	0.4929	0.0271	0.053	0.055	0.078	0.0508
SPOTRS000001_18525	0.4294	0.4657	0.4918	0.0261	0.4929	0.0271	0.053	0.055	0.078	0.0508
SPOTRS000001_18527	0.4294	0.4657	0.4918	0.0261	0.4929	0.0271	0.053	0.055	0.078	0.0508
SPOTRS000001_22009	0.8903	0.4773	0.4967	0.0195	0.4973	0.02	0.0392	0.0403	-0.8655	0.0383
SPOTRS000001_22029	0.8903	0.4773	0.4967	0.0195	0.4973	0.02	0.0392	0.0403	-0.8655	0.0383
SPOTRS000001_22036	0.8903	0.4773	0.4967	0.0195	0.4973	0.02	0.0392	0.0403	-0.8655	0.0383
SPOTRS000002_669	0.0321	0.0197	0.0316	0.0119	0.032	0.0122	0.3766	0.3832	-0.6278	0.0125
SPOTRS000002_671	0.0071	0.0398	0.0374	-0.0024	0.0373	-0.0025	-0.0653	-0.0672	0.822	-0.0026
SPOTRS000002_676	0.0292	0.0288	0.0289	0.0002	0.0289	0.0002	0.0056	0.0057	-0.0141	0.0002
SPOTRS000002_677	0.0044	0.0059	0.0044	-0.0015	0.0044	-0.0015	-0.3388	-0.3519	0.2596	-0.0016
SPOTRS000002_679	0.1775	0.1636	0.2922	0.1286	0.2959	0.1323	0.4401	0.447	-0.0849	0.1581
SPOTRS000002_687	0.0071	0.0398	0.0374	-0.0024	0.0373	-0.0025	-0.0653	-0.0672	0.822	-0.0026
SPOTRS000002_690	0.5612	0.392	0.4964	0.1044	0.4994	0.1074	0.2104	0.2151	-0.4318	0.1767
SPOTRS000002_708	0.0043	0.0058	0.0044	-0.0015	0.0043	-0.0015	-0.339	-0.3521	0.2597	-0.0015
SPOTRS000002_709	0.0107	0.0124	0.0108	-0.0017	0.0107	-0.0017	-0.1537	-0.1587	0.1359	-0.0017
SPOTRS000002_714	0.1506	0.1063	0.1853	0.079	0.1876	0.0813	0.4263	0.4332	-0.4167	0.0909
SPOTRS000002_799	0.2007	0.1989	0.304	0.1051	0.3073	0.1084	0.3457	0.3527	-0.009	0.1353
SPOTRS000002_808	0.0371	0.0309	0.0396	0.0087	0.0399	0.009	0.2197	0.225	-0.1981	0.0093
SPOTRS000002_809	0.3896	0.3644	0.4929	0.1285	0.4969	0.1325	0.2607	0.2667	-0.069	0.2085
SPOTRS000002_810	0.0421	0.0375	0.1005	0.063	0.1025	0.065	0.6267	0.6339	-0.1212	0.0675
SPOTRS000002_836	0.1867	0.1707	0.2898	0.1191	0.2935	0.1229	0.4111	0.4185	-0.0941	0.1481
SPOTRS000002_845	0.1867	0.1707	0.2898	0.1191	0.2935	0.1229	0.4111	0.4185	-0.0941	0.1481
SPOTRS000002_1598	0.1158	0.1054	0.1096	0.0042	0.1097	0.0043	0.0384	0.0394	-0.0981	0.0048
SPOTRS000002_1607	0.0816	0.0694	0.0786	0.0092	0.0789	0.0095	0.1174	0.1203	-0.1761	0.0102
SPOTRS000002_1613	0.0014	0.0018	0.0014	-0.0004	0.0014	-0.0005	-0.314	-0.3258	0.2458	-0.0005
SPOTRS000002_1615	0.0816	0.0694	0.0786	0.0092	0.0789	0.0095	0.1174	0.1203	-0.1761	0.0102
SPOTRS000002_1631	0.4129	0.3164	0.3688	0.0523	0.3703	0.0538	0.1419	0.1453	-0.3049	0.0787
SPOTRS000002_1656	0.115	0.1151	0.1253	0.0102	0.1256	0.0105	0.0812	0.0833	0.0009	0.0118
SPOTRS000004_1680	0.0243	0.1237	0.3088	0.1851	0.3185	0.1948	0.5995	0.6118	0.8032	0.2223
SPOTRS000004_1696	0.0138	0.0437	0.0269	-0.0168	0.026	-0.0177	-0.6231	-0.6781	0.6848	-0.0185
SPOTRS000004_6297	0.0456	0.0822	0.2807	0.1985	0.2871	0.2049	0.7071	0.7136	0.4457	0.2232
SPOTRS000004_6306	0.0418	0.1889	0.2259	0.037	0.2271	0.0382	0.1638	0.1682	0.7787	0.0471
SPOTRS000004_6359	0	0.0549	0.2463	0.1915	0.2525	0.1976	0.7772	0.7827	1	0.2091
SPOTRS000004_6853	0.0125	0.0297	0.0211	-0.0086	0.0209	-0.0088	-0.4049	-0.4224	0.5806	-0.0091
SPOTRS000004_6891	0.0347	0.1499	0.1976	0.0477	0.1991	0.0492	0.2415	0.247	0.7688	0.0578
SPOTRS000004_6900	0.0037	0.0211	0.0143	-0.0068	0.0141	-0.007	-0.4761	-0.4977	0.8258	-0.0072
SPOTRS000004_7544	0.258	0.2202	0.2583	0.038	0.2594	0.0391	0.1473	0.1509	-0.1713	0.0502
SPOTRS000004_7588	0.258	0.2202	0.2583	0.038	0.2594	0.0391	0.1473	0.1509	-0.1713	0.0502
SPOTRS000004_7606	0.0178	0.147	0.1149	-0.0321	0.114	-0.0331	-0.2795	-0.2901	0.879	-0.0388
SPOTRS000004_7647	0.0159	0.0155	0.0158	0.0004	0.0158	0.0004	0.0239	0.0246	-0.0267	0.0004
SPOTRS000004_7652	0.0178	0.0464	0.0457	-0.0006	0.0457	-0.0007	-0.0138	-0.0143	0.6166	-0.0007
SPOTRS000004_7689	0.249	0.3303	0.4848	0.1545	0.4893	0.159	0.3186	0.325	0.2462	0.2374
SPOTRS000004_7692	0.071	0.0792	0.0847	0.0055	0.0849	0.0057	0.0649	0.0666	0.1044	0.0061
SPOTRS000004_7693	0.0316	0.1302	0.1659	0.0357	0.1669	0.0368	0.2153	0.2202	0.7571	0.0423
SPOTRS000004_7711	0.0316	0.1302	0.1659	0.0357	0.1669	0.0368	0.2153	0.2202	0.7571	0.0423
SPOTRS000004_7722	0.0241	0.0186	0.0378	0.0192	0.0383	0.0198	0.508	0.5153	-0.2996	0.0201
SPOTRS000007_4473	0.0318	0.0388	0.0316	-0.0071	0.0314	-0.0073	-0.2251	-0.2336	0.18	-0.0076
SPOTRS000007_4481	0.0282	0.0897	0.1065	0.0167	0.107	0.0173	0.1573	0.1613	0.6859	0.019
SPOTRS000007_4492	0.05	0.0572	0.0493	-0.0079	0.0491	-0.0081	-0.16	-0.1657	0.1249	-0.0086
SPOTRS000007_4496	0.2165	0.4183	0.5046	0.0863	0.5072	0.0889	0.1709	0.1752	0.4825	0.1528
SPOTRS000007_4499	0.2165	0.4183	0.5046	0.0863	0.5072	0.0889	0.1709	0.1752	0.4825	0.1528
SPOTRS000007_4503	0.2165	0.4183	0.5046	0.0863	0.5072	0.0889	0.1709	0.1752	0.4825	0.1528
SPOTRS000010_3733	0.1383	0.1089	0.1454	0.0365	0.1465	0.0376	0.251	0.2565	-0.2697	0.0422
SPOTRS000010_3737	0.0333	0.02	0.0328	0.0128	0.0332	0.0132	0.3906	0.3976	-0.6669	0.0135
SPOTRS000010_3744	0.0238	0.0232	0.0237	0.0004	0.0237	0.0004	0.0181	0.0187	-0.0251	0.0005
SPOTRS000010_3757	0.0238	0.0232	0.0237	0.0004	0.0237	0.0004	0.0181	0.0187	-0.0251	0.0005
SPOTRS000010_3813	0.0579	0.0445	0.0564	0.0119	0.0567	0.0122	0.2108	0.2156	-0.3008	0.0128
SPOTRS000010_3815	0.0278	0.0139	0.0274	0.0135	0.0278	0.0139	0.493	0.5	-1	0.0141
SPOTRS000010_3824	0.0013	0.0017	0.0013	-0.0004	0.0013	-0.0004	-0.2989	-0.3101	0.2367	-0.0004
SPOTRS000010_3826	0.028	0.0256	0.0277	0.0021	0.0278	0.0022	0.0767	0.0787	-0.0932	0.0022
SPOTRS000010_3831	0.8042	0.4707	0.4847	0.014	0.4851	0.0144	0.029	0.0298	-0.7088	0.0273
SPOTRS000010_3838	0.0013	0.0017	0.0013	-0.0004	0.0013	-0.0004	-0.2989	-0.3101	0.2367	-0.0004
SPOTRS000010_3841	0.6729	0.4393	0.452	0.0128	0.4524	0.0131	0.0282	0.029	-0.5318	0.0234
SPOTRS000010_3842	0.0208	0.0207	0.0207	0	0.0207	0	0.0002	0.0002	-0.0049	0
SPOTRS000010_3843	0.7258	0.4531	0.4678	0.0147	0.4682	0.0151	0.0314	0.0322	-0.6017	0.0276
SPOTRS000010_3847	0.0014	0.0018	0.0014	-0.0004	0.0014	-0.0004	-0.2953	-0.3063	0.2345	-0.0004
SPOTRS000010_3882	0.1536	0.1305	0.1471	0.0166	0.1475	0.017	0.1126	0.1154	-0.1766	0.0196
SPOTRS000010_3887	0.4445	0.3287	0.362	0.0332	0.3629	0.0342	0.0918	0.0942	-0.3522	0.0509
SPOTRS000010_3896	0.0031	0.0041	0.0031	-0.0009	0.0031	-0.0009	-0.2906	-0.3014	0.231	-0.0009
SPOTRS000010_3912	0.1821	0.1719	0.1665	-0.0054	0.1663	-0.0056	-0.0326	-0.0336	-0.0595	-0.0067
SPOTRS000010_3923	0.0014	0.0018	0.0014	-0.0004	0.0014	-0.0004	-0.2953	-0.3063	0.2345	-0.0004
SPOTRS000010_3929	0.0139	0.0128	0.0139	0.001	0.0139	0.0011	0.0737	0.0756	-0.0818	0.0011
SPOTRS000010_3932	0.7812	0.4674	0.4988	0.0314	0.4997	0.0323	0.0629	0.0646	-0.6714	0.0606
SPOTRS000010_3933	0.0443	0.0616	0.0613	-0.0003	0.0613	-0.0003	-0.0052	-0.0053	0.2809	-0.0003
SPOTRS000010_3934	0.0031	0.0041	0.0031	-0.0009	0.0031	-0.0009	-0.2906	-0.3014	0.231	-0.0009
SPOTRS000010_3937	0.0014	0.0018	0.0014	-0.0004	0.0014	-0.0004	-0.2953	-0.3063	0.2345	-0.0004
SPOTRS000010_3944	0.2312	0.166	0.2156	0.0497	0.2171	0.0511	0.2304	0.2355	-0.3933	0.0613
SPOTRS000010_3945	0.0724	0.0624	0.0701	0.0077	0.0703	0.008	0.1104	0.1132	-0.1614	0.0085
SPOTRS000010_3950	0.0017	0.0022	0.0018	-0.0005	0.0017	-0.0005	-0.2792	-0.2895	0.2245	-0.0005
SPOTRS000010_3957	0.0017	0.0022	0.0018	-0.0005	0.0017	-0.0005	-0.2792	-0.2895	0.2245	-0.0005
SPOTRS000010_3958	0.1117	0.1129	0.1061	-0.0069	0.1059	-0.0071	-0.0647	-0.0666	0.0112	-0.008
SPOTRS000010_3963	0.0375	0.0422	0.0371	-0.0051	0.0369	-0.0053	-0.1389	-0.1435	0.1116	-0.0055
SPOTRS000010_3964	0.2312	0.166	0.2156	0.0497	0.2171	0.0511	0.2304	0.2355	-0.3933	0.0613
SPOTRS000010_3970	0.2401	0.2089	0.2123	0.0034	0.2124	0.0035	0.0158	0.0163	-0.1492	0.0044
SPOTRS000010_3972	0.0095	0.0111	0.0095	-0.0016	0.0095	-0.0016	-0.164	-0.1695	0.1433	-0.0016
SPOTRS000010_3973	0.0231	0.02	0.023	0.003	0.0231	0.003	0.1286	0.1318	-0.1562	0.0031
SPOTRS000010_3974	0.6316	0.4316	0.4404	0.0088	0.4407	0.009	0.0199	0.0205	-0.4632	0.0159
SPOTRS000010_3979	0.0375	0.0422	0.0371	-0.0051	0.0369	-0.0053	-0.1389	-0.1435	0.1116	-0.0055
SPOTRS000010_3985	0.0583	0.0456	0.0568	0.0113	0.0571	0.0116	0.198	0.2025	-0.2802	0.0121
SPOTRS000010_4000	0.0602	0.0584	0.0587	0.0003	0.0587	0.0003	0.0057	0.0059	-0.0313	0.0004
SPOTRS000011_1740	0.6923	0.4449	0.4694	0.0245	0.4701	0.0252	0.0522	0.0536	-0.5561	0.0454
SPOTRS000011_1746	0.6923	0.4449	0.4694	0.0245	0.4701	0.0252	0.0522	0.0536	-0.5561	0.0454
SPOTRS000011_1755	0.6764	0.4308	0.46	0.0292	0.4609	0.03	0.0634	0.0651	-0.5699	0.0527
SPOTRS000011_1764	0.7056	0.445	0.468	0.023	0.4686	0.0236	0.049	0.0504	-0.5855	0.0425
SPOTRS000011_1806	0.327	0.4384	0.4789	0.0405	0.4802	0.0418	0.0845	0.087	0.2542	0.0744
SPOTRS000011_1835	0.3894	0.4787	0.4969	0.0182	0.4976	0.0188	0.0366	0.0378	0.1867	0.0361
SPOTRS000011_1841	0.3894	0.4787	0.4969	0.0182	0.4976	0.0188	0.0366	0.0378	0.1867	0.0361
SPOTRS000011_2849	0.1404	0.2935	0.4956	0.2022	0.5031	0.2096	0.4079	0.4167	0.5217	0.2967
SPOTRS000011_2894	0.1999	0.3255	0.5021	0.1766	0.5086	0.1831	0.3517	0.36	0.3859	0.2715
SPOTRS000011_2900	0.1007	0.2622	0.4853	0.2231	0.4936	0.2314	0.4598	0.4688	0.616	0.3136
SPOTRS000011_2913	0.0034	0.0289	0.0318	0.0028	0.0318	0.0029	0.0895	0.0919	0.8834	0.003
SPOTRS000011_2916	0.1052	0.0649	0.0998	0.0349	0.1008	0.0359	0.3496	0.3562	-0.6204	0.0384
SPOTRS000011_2927	0.029	0.0654	0.0743	0.0088	0.0745	0.0091	0.119	0.1221	0.5572	0.0097
SPOTRS000011_2948	0.0571	0.0286	0.0555	0.0269	0.0563	0.0277	0.4853	0.4925	-1	0.0285
SPOTRS000011_2963	0.028	0.0289	0.0278	-0.0011	0.0278	-0.0011	-0.0393	-0.0405	0.0303	-0.0012
SPOTRS000011_2968	0.2619	0.3737	0.5028	0.129	0.5066	0.1328	0.2567	0.2622	0.2991	0.2121
SPOTRS000011_3008	0.6953	0.4559	0.4916	0.0357	0.4926	0.0368	0.0727	0.0746	-0.5253	0.0676
SPOTRS000011_3011	0.6953	0.4559	0.4916	0.0357	0.4926	0.0368	0.0727	0.0746	-0.5253	0.0676
SPOTRS000011_3027	0.6953	0.4559	0.4916	0.0357	0.4926	0.0368	0.0727	0.0746	-0.5253	0.0676
SPOTRS000011_3044	0.0494	0.0493	0.0511	0.0019	0.0512	0.0019	0.0364	0.0374	-0.0031	0.002
SPOTRS000011_3063	0.0171	0.017	0.017	0	0.017	0	0.0014	0.0015	-0.0043	0
SPOTRS000011_3098	0.1231	0.0897	0.1158	0.0262	0.1166	0.0269	0.226	0.231	-0.3729	0.0296
SPOTRS000011_3122	0.0387	0.0406	0.0382	-0.0024	0.0381	-0.0025	-0.0633	-0.0652	0.0471	-0.0026
SPOTRS000011_3123	0.0387	0.0406	0.0382	-0.0024	0.0381	-0.0025	-0.0633	-0.0652	0.0471	-0.0026
SPOTRS000011_3139	0.0565	0.0609	0.0579	-0.003	0.0578	-0.0031	-0.0517	-0.0533	0.072	-0.0033
SPOTRS000011_3149	0.1531	0.142	0.1545	0.0126	0.1549	0.0129	0.0814	0.0835	-0.0785	0.0151
SPOTRS000011_3162	0.0153	0.0147	0.0152	0.0006	0.0153	0.0006	0.0376	0.0386	-0.0415	0.0006
SPOTRS000011_3170	0.0324	0.0272	0.032	0.0048	0.0321	0.0049	0.1486	0.1522	-0.1893	0.005
SPOTRS000011_3189	0.0551	0.0881	0.0912	0.0032	0.0913	0.0032	0.0346	0.0355	0.3744	0.0036
SPOTRS000011_3192	0.4064	0.3697	0.5007	0.1311	0.5045	0.1348	0.2617	0.2672	-0.0993	0.2139
SPOTRS000011_3194	0.3853	0.3387	0.4819	0.1431	0.4859	0.1472	0.297	0.3029	-0.1375	0.2226
SPOTRS000011_3202	0.0042	0.0053	0.0042	-0.0011	0.0042	-0.0011	-0.2636	-0.2732	0.2138	-0.0011
SPOTRS000011_3227	0.0373	0.0334	0.0367	0.0034	0.0368	0.0035	0.0922	0.0946	-0.1174	0.0036
SPOTRS000012_4378	0.1796	0.1332	0.1798	0.0466	0.1812	0.048	0.2592	0.2649	-0.3478	0.0554
SPOTRS000012_4398	0.0973	0.0781	0.1104	0.0323	0.1114	0.0332	0.2923	0.2985	-0.2451	0.0361
SPOTRS000012_4403	0.0954	0.0672	0.0911	0.0239	0.0918	0.0247	0.2627	0.2686	-0.4208	0.0264
SPOTRS000012_4411	0.0302	0.0305	0.0299	-0.0006	0.0299	-0.0006	-0.0186	-0.0191	0.009	-0.0006
SPOTRS000012_4460	0.0017	0.0171	0.0118	-0.0053	0.0116	-0.0055	-0.452	-0.4715	0.9019	-0.0056
SPOTRS000012_4475	0.3787	0.3622	0.4938	0.1315	0.4976	0.1354	0.2664	0.2721	-0.0455	0.2123
SPOTRS000012_4490	0.0062	0.0129	0.0096	-0.0033	0.0095	-0.0034	-0.3416	-0.3552	0.5195	-0.0034
SPOTRS000014_12688	0.0036	0.0245	0.017	-0.0075	0.0168	-0.0077	-0.4384	-0.4572	0.8517	-0.0079
SPOTRS000014_12706	0.0403	0.0991	0.1016	0.0026	0.1017	0.0026	0.0252	0.0259	0.5928	0.0029
SPOTRS000014_12714	0.0142	0.0247	0.0204	-0.0043	0.0202	-0.0044	-0.2107	-0.2182	0.4242	-0.0045
SPOTRS000014_12768	0.0197	0.0806	0.1271	0.0465	0.1285	0.0479	0.366	0.3727	0.7558	0.0521
SPOTRS000014_12779	0.2092	0.3203	0.4633	0.143	0.4675	0.1472	0.3086	0.3148	0.347	0.2165
SPOTRS000014_12848	0.3104	0.2993	0.383	0.0837	0.3854	0.086	0.2184	0.2233	-0.0369	0.1228
SPOTRS000014_12859	0.0892	0.0807	0.1371	0.0564	0.1387	0.058	0.4115	0.4183	-0.106	0.0631
SPOTRS000014_12872	0.009	0.0115	0.0091	-0.0024	0.009	-0.0025	-0.2634	-0.2729	0.2118	-0.0025
SPOTRS000014_12879	0.0372	0.025	0.0366	0.0116	0.037	0.012	0.3176	0.3238	-0.4903	0.0123
SPOTRS000014_12900	0.0061	0.0081	0.0613	0.0532	0.0628	0.0548	0.8684	0.8717	0.2473	0.0552
SPOTRS000015_1220	0.2883	0.2633	0.2768	0.0135	0.2772	0.0139	0.0486	0.0501	-0.0949	0.0189
SPOTRS000015_1233	0.0365	0.0387	0.0361	-0.0026	0.036	-0.0026	-0.071	-0.0734	0.0568	-0.0028
SPOTRS000015_1239	0.0465	0.0747	0.09	0.0154	0.0905	0.0159	0.1709	0.1754	0.3771	0.0172
SPOTRS000015_1241	0.0758	0.089	0.0778	-0.0112	0.0774	-0.0116	-0.1442	-0.1495	0.1484	-0.0127
SPOTRS000015_1594	0.2807	0.2711	0.2824	0.0113	0.2827	0.0116	0.04	0.0412	-0.0354	0.016
SPOTRS000015_1595	0.4839	0.4428	0.4648	0.0221	0.4655	0.0228	0.0475	0.0489	-0.0929	0.0409
SPOTRS000015_1606	0.2637	0.3182	0.2869	-0.0313	0.2859	-0.0323	-0.1091	-0.1129	0.1713	-0.0473
SPOTRS000015_1669	0.0518	0.0587	0.0509	-0.0079	0.0506	-0.0081	-0.1544	-0.1598	0.1182	-0.0086
SPOTRS000015_1675	0.2475	0.2385	0.2232	-0.0152	0.2228	-0.0157	-0.0683	-0.0705	-0.0377	-0.0206
SPOTRS000016_11904	0.0505	0.0324	0.1051	0.0726	0.1073	0.0749	0.6914	0.698	-0.5581	0.0774
SPOTRS000018_7659	0.0758	0.0826	0.092	0.0093	0.0923	0.0096	0.1013	0.1041	0.0834	0.0105
SPOTRS000018_7673	0.1173	0.2864	0.2715	-0.0149	0.2711	-0.0154	-0.0549	-0.0567	0.5905	-0.0215
SPOTRS000018_7674	0.0358	0.0389	0.0354	-0.0035	0.0353	-0.0036	-0.0995	-0.1029	0.0813	-0.0038
SPOTRS000018_7675	0.0344	0.0609	0.1092	0.0483	0.1107	0.0498	0.4424	0.45	0.4345	0.053
SPOTRS000018_7680	0.0303	0.0288	0.03	0.0012	0.0301	0.0013	0.0406	0.0418	-0.0518	0.0013
SPOTRS000018_7681	0.0314	0.0762	0.0747	-0.0015	0.0747	-0.0016	-0.0204	-0.0211	0.5877	-0.0017
SPOTRS000018_7683	0.0842	0.0947	0.0948	0.0002	0.0948	0.0002	0.0017	0.0017	0.1104	0.0002
SPOTRS000018_7685	0.0307	0.1447	0.1247	-0.02	0.1241	-0.0206	-0.1605	-0.1663	0.7877	-0.0241
SPOTRS000018_7686	0.2363	0.3442	0.4022	0.058	0.404	0.0598	0.1442	0.1481	0.3133	0.0912
SPOTRS000018_7688	0.299	0.2571	0.3352	0.0782	0.3377	0.0806	0.2331	0.2387	-0.1632	0.1085
SPOTRS000018_7691	0.0253	0.0255	0.0637	0.0381	0.0649	0.0393	0.5991	0.6065	0.0107	0.0404
SPOTRS000018_7693	0.1793	0.1705	0.2179	0.0475	0.2194	0.049	0.2179	0.2232	-0.0518	0.059
SPOTRS000018_7697	0.0739	0.0987	0.0996	0.0009	0.0996	0.0009	0.009	0.0093	0.2514	0.001
SPOTRS000018_7699	0.1476	0.1327	0.1449	0.0122	0.1453	0.0126	0.0841	0.0865	-0.1123	0.0145
SPOTRS000018_7705	0.2256	0.1745	0.2566	0.0821	0.2591	0.0846	0.3199	0.3267	-0.2932	0.1025
SPOTRS000018_7706	0.0842	0.0947	0.0948	0.0002	0.0948	0.0002	0.0017	0.0017	0.1104	0.0002
SPOTRS000018_7713	0.3559	0.3964	0.5027	0.1062	0.506	0.1095	0.2113	0.2165	0.1023	0.1815
SPOTRS000018_7716	0.0889	0.0811	0.0884	0.0073	0.0886	0.0075	0.0821	0.0844	-0.0963	0.0081
SPOTRS000019_11490	0.7372	0.4901	0.4931	0.003	0.4932	0.0031	0.0061	0.0063	-0.5043	0.0061
SPOTRS000019_11493	0.2725	0.2088	0.2841	0.0753	0.2863	0.0775	0.265	0.2707	-0.3048	0.098
SPOTRS000019_11509	0.0114	0.0134	0.0114	-0.002	0.0113	-0.0021	-0.1781	-0.1843	0.1529	-0.0021
SPOTRS000019_11511	0.5745	0.3859	0.4163	0.0304	0.4172	0.0313	0.0731	0.0751	-0.4889	0.051
SPOTRS000019_11514	0.1521	0.1163	0.141	0.0247	0.1417	0.0254	0.1754	0.1796	-0.3083	0.0288
SPOTRS000019_11524	0.7044	0.4494	0.4614	0.0119	0.4617	0.0123	0.0259	0.0266	-0.5673	0.0223
SPOTRS000019_11532	0.7044	0.4494	0.4614	0.0119	0.4617	0.0123	0.0259	0.0266	-0.5673	0.0223
SPOTRS000019_11581	0.1677	0.1733	0.221	0.0476	0.2224	0.049	0.2156	0.2204	0.0324	0.0593
SPOTRS000019_11610	0.0266	0.0313	0.0265	-0.0048	0.0263	-0.005	-0.1825	-0.1887	0.1496	-0.0051
SPOTRS000019_11640	0.0333	0.0204	0.0328	0.0124	0.0332	0.0127	0.3772	0.3838	-0.6307	0.013
SPOTRS000019_11646	0.0333	0.0204	0.0328	0.0124	0.0332	0.0127	0.3772	0.3838	-0.6307	0.013
SPOTRS000019_11727	0.0138	0.0202	0.0167	-0.0035	0.0166	-0.0036	-0.2099	-0.2174	0.3158	-0.0037
SPOTRS000019_11787	0.7465	0.4412	0.47	0.0287	0.4708	0.0296	0.0612	0.0628	-0.6919	0.0529
SPOTRS000019_11793	0.9763	0.5079	0.5002	-0.0077	0.5	-0.0079	-0.0154	-0.0159	-0.9221	-0.0161
SPOTRS000019_11796	0.9763	0.5079	0.5002	-0.0077	0.5	-0.0079	-0.0154	-0.0159	-0.9221	-0.0161
SPOTRS000019_11818	0.9752	0.5081	0.5002	-0.0078	0.5	-0.0081	-0.0157	-0.0161	-0.9193	-0.0164
SPOTRS000019_11820	0.0049	0.0061	0.0049	-0.0012	0.0049	-0.0013	-0.253	-0.2621	0.2069	-0.0013
SPOTRS000019_11829	0.9752	0.5081	0.5002	-0.0078	0.5	-0.0081	-0.0157	-0.0161	-0.9193	-0.0164
SPOTRS000019_11875	0.0503	0.084	0.0832	-0.0008	0.0831	-0.0008	-0.0095	-0.0098	0.4008	-0.0009
SPOTRS000019_11881	0.0503	0.084	0.0832	-0.0008	0.0831	-0.0008	-0.0095	-0.0098	0.4008	-0.0009
SPOTRS000019_11886	0.0503	0.084	0.0832	-0.0008	0.0831	-0.0008	-0.0095	-0.0098	0.4008	-0.0009
SPOTRS000019_11890	0.0488	0.0688	0.1065	0.0377	0.1076	0.0388	0.3538	0.3604	0.2914	0.0416
SPOTRS000019_11897	0.0078	0.0222	0.0142	-0.008	0.0139	-0.0083	-0.5672	-0.5938	0.6495	-0.0085
SPOTRS000019_11909	0.0161	0.0223	0.019	-0.0034	0.0189	-0.0035	-0.1782	-0.1844	0.2804	-0.0036
SPOTRS000020_10787	0.0244	0.1121	0.1301	0.018	0.1307	0.0186	0.1381	0.1423	0.7825	0.021
SPOTRS000020_10788	0.0088	0.1623	0.3833	0.221	0.3912	0.2288	0.5765	0.585	0.9458	0.2732
SPOTRS000020_10790	0.0094	0.0295	0.0811	0.0516	0.083	0.0534	0.6361	0.6442	0.6823	0.0551
SPOTRS000020_10801	0.0687	0.2816	0.4992	0.2176	0.507	0.2253	0.4358	0.4445	0.7561	0.3137
SPOTRS000020_10805	0.0176	0.0624	0.0413	-0.0211	0.0406	-0.0219	-0.5109	-0.5389	0.7181	-0.0233
SPOTRS000020_10807	0.0088	0.1623	0.3833	0.221	0.3912	0.2288	0.5765	0.585	0.9458	0.2732
SPOTRS000020_10808	0.0176	0.0624	0.0413	-0.0211	0.0406	-0.0219	-0.5109	-0.5389	0.7181	-0.0233
SPOTRS000021_18345	0.0296	0.042	0.035	-0.0071	0.0348	-0.0073	-0.2018	-0.2088	0.2965	-0.0076
SPOTRS000021_18350	0.0075	0.0098	0.0076	-0.0023	0.0075	-0.0024	-0.3032	-0.3146	0.2372	-0.0024
SPOTRS000021_18441	0.0189	0.019	0.0189	-0.0002	0.0189	-0.0002	-0.0083	-0.0086	0.0047	-0.0002
SPOTRS000021_18453	0.1018	0.1862	0.3944	0.2082	0.4003	0.2141	0.5279	0.5349	0.4531	0.2631
SPOTRS000021_18825	0.0225	0.2137	0.4714	0.2576	0.4813	0.2675	0.5465	0.5559	0.8949	0.3402
SPOTRS000021_19038	0.1024	0.2558	0.3981	0.1424	0.403	0.1473	0.3576	0.3654	0.5997	0.1979
SPOTRS000021_19041	0.0175	0.0604	0.0389	-0.0215	0.0382	-0.0223	-0.5538	-0.5841	0.7104	-0.0237
SPOTRS000021_19050	0.0806	0.1493	0.1693	0.02	0.17	0.0207	0.1182	0.1218	0.46	0.0243
SPOTRS000021_19069	0.0747	0.1747	0.3726	0.198	0.3795	0.2048	0.5312	0.5396	0.5722	0.2481
SPOTRS000021_19075	0.11	0.2214	0.4501	0.2287	0.458	0.2366	0.5082	0.5167	0.5031	0.3039
SPOTRS000022_4845	0.0018	0.0068	0.0047	-0.0021	0.0046	-0.0022	-0.4451	-0.4642	0.737	-0.0022
SPOTRS000022_4851	0.0029	0.0036	0.0029	-0.0007	0.0029	-0.0007	-0.2341	-0.2426	0.1952	-0.0007
SPOTRS000022_4867	0.0029	0.0036	0.0029	-0.0007	0.0029	-0.0007	-0.2341	-0.2426	0.1952	-0.0007
SPOTRS000022_4879	0.0029	0.0036	0.0029	-0.0007	0.0029	-0.0007	-0.2341	-0.2426	0.1952	-0.0007
SPOTRS000022_4888	0.0029	0.0036	0.0029	-0.0007	0.0029	-0.0007	-0.2341	-0.2426	0.1952	-0.0007
SPOTRS000022_5860	0.2205	0.2095	0.4022	0.1927	0.4079	0.1984	0.4792	0.4864	-0.0524	0.251
SPOTRS000022_14316	0.0055	0.0181	0.0128	-0.0053	0.0126	-0.0055	-0.417	-0.4346	0.6965	-0.0056
SPOTRS000022_14318	0.3599	0.4072	0.5019	0.0947	0.5047	0.0975	0.1887	0.1932	0.1162	0.1645
SPOTRS000022_14419	0.0051	0.0311	0.016	-0.0152	0.0155	-0.0157	-0.9509	-1.0126	0.8356	-0.0162
SPOTRS000022_14425	0.1059	0.2928	0.4915	0.1987	0.4979	0.2051	0.4043	0.4119	0.6384	0.29
SPOTRS000022_14469	0.1059	0.2928	0.4915	0.1987	0.4979	0.2051	0.4043	0.4119	0.6384	0.29
SPOTRS000022_14481	0.2687	0.3594	0.4966	0.1372	0.5006	0.1411	0.2763	0.2819	0.2524	0.2203
SPOTRS000022_14525	0.0015	0.0112	0.0074	-0.0038	0.0073	-0.0039	-0.5155	-0.5382	0.8697	-0.004
SPOTRS000022_14564	0.3755	0.3899	0.502	0.1121	0.5053	0.1154	0.2232	0.2283	0.037	0.1891
SPOTRS000024_5191	0.1333	0.2925	0.3667	0.0742	0.3689	0.0764	0.2024	0.2071	0.5443	0.108
SPOTRS000024_5199	0.1333	0.2925	0.3667	0.0742	0.3689	0.0764	0.2024	0.2071	0.5443	0.108
SPOTRS000024_5227	0.1333	0.2925	0.3667	0.0742	0.3689	0.0764	0.2024	0.2071	0.5443	0.108
SPOTRS000024_5231	0.0392	0.1944	0.1618	-0.0326	0.1608	-0.0336	-0.2018	-0.209	0.7981	-0.0417
SPOTRS000024_5270	0.0035	0.0046	0.0035	-0.0011	0.0035	-0.0011	-0.3092	-0.3209	0.2429	-0.0011
SPOTRS000024_5290	0.2481	0.3709	0.4131	0.0422	0.4143	0.0434	0.1021	0.1048	0.3311	0.069
SPOTRS000024_5881	0.0223	0.0234	0.0222	-0.0012	0.0222	-0.0012	-0.0542	-0.0558	0.0473	-0.0013
SPOTRS000024_5894	0.0681	0.09	0.0857	-0.0044	0.0856	-0.0045	-0.0509	-0.0524	0.2436	-0.0049
SPOTRS000024_5899	0.639	0.4697	0.4817	0.012	0.482	0.0124	0.0249	0.0256	-0.3605	0.0233
SPOTRS000024_5905	0.0423	0.0402	0.0416	0.0014	0.0417	0.0014	0.0333	0.0342	-0.0508	0.0015
SPOTRS000024_5920	0.639	0.4697	0.4817	0.012	0.482	0.0124	0.0249	0.0256	-0.3605	0.0233
SPOTRS000024_5921	0.639	0.4697	0.4817	0.012	0.482	0.0124	0.0249	0.0256	-0.3605	0.0233
SPOTRS000024_6047	0.1317	0.3764	0.4719	0.0955	0.4753	0.0989	0.2024	0.2081	0.6501	0.1586
SPOTRS000024_7018	0.0157	0.0153	0.0157	0.0004	0.0157	0.0004	0.025	0.0257	-0.0278	0.0004
SPOTRS000024_7020	0.0218	0.0281	0.0251	-0.003	0.025	-0.0031	-0.1205	-0.1244	0.2234	-0.0032
SPOTRS000024_7023	0.0512	0.0651	0.0601	-0.005	0.0599	-0.0051	-0.0832	-0.0858	0.2134	-0.0055
SPOTRS000024_7063	0.3712	0.3646	0.4793	0.1147	0.4826	0.1181	0.2393	0.2446	-0.0181	0.1858
SPOTRS000024_7075	0.235	0.223	0.3065	0.0836	0.309	0.086	0.2726	0.2784	-0.0542	0.1107
SPOTRS000024_7077	0.0586	0.0481	0.0599	0.0118	0.0602	0.0121	0.1963	0.2009	-0.2163	0.0127
SPOTRS000024_7079	0.1229	0.1691	0.1687	-0.0004	0.1687	-0.0004	-0.0022	-0.0023	0.273	-0.0005
SPOTRS000024_7094	0.1313	0.1052	0.2012	0.096	0.2041	0.0988	0.4771	0.4844	-0.2484	0.1105
SPOTRS000025_3109	0.0674	0.042	0.0652	0.0232	0.0659	0.0238	0.3553	0.3618	-0.6027	0.0249
SPOTRS000025_3112	0.4828	0.3525	0.3926	0.0401	0.3937	0.0412	0.102	0.1046	-0.3694	0.0636
SPOTRS000025_3113	0.0292	0.0158	0.0288	0.013	0.0292	0.0134	0.4509	0.4579	-0.8473	0.0136
SPOTRS000025_3126	0.4707	0.3532	0.387	0.0338	0.388	0.0347	0.0872	0.0895	-0.3327	0.0537
SPOTRS000025_3132	0.0399	0.0292	0.0392	0.0099	0.0395	0.0102	0.2537	0.259	-0.3633	0.0105
SPOTRS000025_3150	0.0191	0.0196	0.019	-0.0006	0.019	-0.0006	-0.0319	-0.0328	0.0277	-0.0006
SPOTRS000025_3193	0.0074	0.0096	0.0075	-0.0021	0.0074	-0.0022	-0.2808	-0.2911	0.2233	-0.0022
SPOTRS000025_3200	0.0118	0.0148	0.0118	-0.003	0.0117	-0.0031	-0.2588	-0.2681	0.2078	-0.0032
SPOTRS000025_3206	0.1273	0.0873	0.1194	0.0321	0.1204	0.033	0.2688	0.2744	-0.4573	0.0362
SPOTRS000025_3208	0.0254	0.0267	0.0253	-0.0015	0.0252	-0.0015	-0.0587	-0.0605	0.0494	-0.0016
SPOTRS000025_3209	0.0063	0.008	0.0064	-0.0017	0.0063	-0.0017	-0.2658	-0.2755	0.2144	-0.0018
SPOTRS000025_3210	0.0561	0.0483	0.0574	0.0091	0.0577	0.0093	0.1583	0.1621	-0.1617	0.0098
SPOTRS000025_3211	0.1314	0.0977	0.1698	0.0721	0.1719	0.0741	0.4244	0.4313	-0.344	0.0822
SPOTRS000025_3212	0.1314	0.0977	0.1698	0.0721	0.1719	0.0741	0.4244	0.4313	-0.344	0.0822
SPOTRS000025_3213	0.0663	0.0514	0.0643	0.0129	0.0647	0.0133	0.2006	0.2052	-0.2896	0.014
SPOTRS000025_3222	0.0663	0.0514	0.0643	0.0129	0.0647	0.0133	0.2006	0.2052	-0.2896	0.014
SPOTRS000025_3223	0.0043	0.0056	0.0043	-0.0013	0.0043	-0.0013	-0.2978	-0.309	0.2349	-0.0013
SPOTRS000025_3233	0.0385	0.0375	0.038	0.0005	0.038	0.0005	0.0122	0.0126	-0.0266	0.0005
SPOTRS000025_3235	0.1933	0.1519	0.1752	0.0233	0.1759	0.024	0.1332	0.1364	-0.2724	0.0283
SPOTRS000025_3242	0.0986	0.0652	0.0939	0.0287	0.0948	0.0295	0.3058	0.3118	-0.5123	0.0316
SPOTRS000025_4327	0.0063	0.1323	0.2237	0.0914	0.2271	0.0948	0.4087	0.4176	0.9523	0.1093
SPOTRS000025_4333	0.2379	0.3302	0.4907	0.1605	0.4966	0.1664	0.3271	0.3352	0.2795	0.2485
SPOTRS000025_4352	0.2222	0.3575	0.4597	0.1022	0.4634	0.1059	0.2222	0.2286	0.3783	0.1649
SPOTRS000025_4726	0.0072	0.0166	0.0124	-0.0042	0.0123	-0.0043	-0.3342	-0.351	0.5659	-0.0044
SPOTRS000025_4763	0.152	0.3888	0.442	0.0533	0.4439	0.0552	0.1205	0.1243	0.6089	0.0902
SPOTRS000025_4766	0.0062	0.0221	0.0154	-0.0067	0.0152	-0.0069	-0.4306	-0.4538	0.7194	-0.0071
SPOTRS000025_4964	0.1569	0.3185	0.4899	0.1714	0.4951	0.1766	0.3499	0.3567	0.5074	0.2592
SPOTRS000025_4990	0.0694	0.0533	0.1203	0.067	0.1223	0.069	0.5569	0.5643	-0.3028	0.0729
SPOTRS000025_4999	0.1806	0.3128	0.3113	-0.0015	0.3113	-0.0015	-0.0047	-0.0049	0.4227	-0.0022
SPOTRS000025_5002	0.009	0.02	0.0133	-0.0066	0.0131	-0.0068	-0.4985	-0.5215	0.5498	-0.007
SPOTRS000025_5015	0.172	0.3193	0.4767	0.1574	0.4815	0.1622	0.3302	0.3368	0.4612	0.2382
SPOTRS000026_5637	0.0964	0.266	0.3712	0.1052	0.3756	0.1096	0.2833	0.2917	0.6375	0.1493
SPOTRS000026_5638	0.0224	0.0248	0.0607	0.0359	0.0622	0.0374	0.591	0.6008	0.0999	0.0383
SPOTRS000026_5642	0.045	0.0381	0.0494	0.0113	0.0499	0.0118	0.2291	0.2364	-0.1815	0.0123
SPOTRS000026_5649	0.0552	0.0425	0.054	0.0115	0.0545	0.0119	0.2124	0.2193	-0.2976	0.0125
SPOTRS000026_5651	0.0068	0.0103	0.0069	-0.0033	0.0068	-0.0035	-0.481	-0.5113	0.3373	-0.0035
SPOTRS000026_5655	0.1062	0.1724	0.2167	0.0443	0.2185	0.0461	0.2044	0.2111	0.384	0.0557
SPOTRS000026_5657	0.0766	0.0712	0.0744	0.0031	0.0745	0.0033	0.0423	0.0439	-0.0751	0.0035
SPOTRS000026_5671	0.342	0.352	0.5039	0.1519	0.5097	0.1577	0.3014	0.3094	0.0285	0.2434
SPOTRS000026_5673	0.0157	0.0234	0.0159	-0.0075	0.0156	-0.0077	-0.4683	-0.4952	0.328	-0.0079
SPOTRS000026_5674	0.2564	0.3547	0.4274	0.0727	0.4302	0.0755	0.1701	0.1755	0.2772	0.117
SPOTRS000026_5678	0.0749	0.2411	0.3595	0.1184	0.3645	0.1234	0.3294	0.3384	0.6894	0.1625
SPOTRS000026_5681	0.1037	0.0992	0.1344	0.0352	0.1359	0.0367	0.2618	0.2698	-0.045	0.0407
SPOTRS000026_5682	0.0552	0.0425	0.054	0.0115	0.0545	0.0119	0.2124	0.2193	-0.2976	0.0125
SPOTRS000026_6448	0.4136	0.3699	0.4435	0.0736	0.446	0.0761	0.166	0.1707	-0.1182	0.1208
SPOTRS000026_6464	0.4068	0.368	0.44	0.0719	0.4424	0.0744	0.1635	0.1682	-0.1053	0.1178
SPOTRS000026_6471	0.0784	0.0879	0.0794	-0.0085	0.0791	-0.0088	-0.1072	-0.1114	0.1085	-0.0097
SPOTRS000026_6477	0.086	0.1075	0.1723	0.0648	0.1746	0.067	0.376	0.384	0.2001	0.0751
SPOTRS000026_6487	0.4068	0.368	0.44	0.0719	0.4424	0.0744	0.1635	0.1682	-0.1053	0.1178
SPOTRS000026_6488	0.0241	0.0264	0.024	-0.0024	0.0239	-0.0025	-0.1002	-0.104	0.0878	-0.0026
SPOTRS000027_91	0.0031	0.0042	0.0032	-0.001	0.0031	-0.001	-0.3206	-0.3328	0.2491	-0.001
SPOTRS000027_101	0.0666	0.0524	0.0646	0.0122	0.0649	0.0125	0.1884	0.1927	-0.2699	0.0132
SPOTRS000027_103	0.0323	0.0357	0.032	-0.0037	0.0319	-0.0038	-0.1148	-0.1187	0.096	-0.0039
SPOTRS000027_111	0.004	0.0054	0.0041	-0.0013	0.004	-0.0014	-0.3284	-0.341	0.2532	-0.0014
SPOTRS000027_112	0.0056	0.0071	0.0056	-0.0015	0.0055	-0.0015	-0.2635	-0.2731	0.2137	-0.0015
SPOTRS000027_113	0.0145	0.0185	0.0145	-0.004	0.0144	-0.0041	-0.2772	-0.2874	0.2187	-0.0042
SPOTRS000027_114	0.2599	0.2252	0.2273	0.0021	0.2273	0.0021	0.0091	0.0093	-0.154	0.0027
SPOTRS000027_122	0.0014	0.0019	0.0014	-0.0005	0.0014	-0.0005	-0.3254	-0.3379	0.2525	-0.0005
SPOTRS000027_124	0.0031	0.0042	0.0032	-0.001	0.0031	-0.001	-0.3206	-0.3328	0.2491	-0.001
SPOTRS000027_125	0.0429	0.0318	0.0421	0.0104	0.0424	0.0107	0.2463	0.2515	-0.3518	0.011
SPOTRS000027_127	0.0059	0.0074	0.0059	-0.0015	0.0059	-0.0015	-0.2466	-0.256	0.2038	-0.0015
SPOTRS000027_131	0.0437	0.046	0.0431	-0.0029	0.043	-0.003	-0.0666	-0.0687	0.0489	-0.0031
SPOTRS000027_133	0.0059	0.0078	0.0059	-0.0019	0.0059	-0.0019	-0.3157	-0.3284	0.2463	-0.0019
SPOTRS000027_139	0.4629	0.4111	0.4039	-0.0071	0.4037	-0.0073	-0.0176	-0.0182	-0.1261	-0.0125
SPOTRS000027_140	0.4629	0.4111	0.4039	-0.0071	0.4037	-0.0073	-0.0176	-0.0182	-0.1261	-0.0125
SPOTRS000027_142	0.0074	0.0089	0.0074	-0.0015	0.0074	-0.0015	-0.2014	-0.2088	0.1727	-0.0015
SPOTRS000027_146	0.0486	0.0474	0.0608	0.0135	0.0612	0.0138	0.2213	0.2261	-0.0262	0.0145
SPOTRS000027_250	0.0536	0.0576	0.1295	0.0719	0.1325	0.0749	0.5554	0.5654	0.0698	0.0795
SPOTRS000027_265	0.0157	0.1078	0.0643	-0.0435	0.0625	-0.0453	-0.6766	-0.7252	0.8547	-0.0508
SPOTRS000027_291	0.0202	0.1309	0.0751	-0.0558	0.0728	-0.0582	-0.7438	-0.7996	0.8457	-0.0669
SPOTRS000027_298	0.0764	0.1186	0.1623	0.0437	0.1641	0.0455	0.2691	0.2772	0.356	0.0516
SPOTRS000027_299	0.0412	0.0581	0.0414	-0.0168	0.0407	-0.0175	-0.4049	-0.429	0.2908	-0.0185
SPOTRS000027_308	0.0109	0.0132	0.0109	-0.0023	0.0109	-0.0023	-0.2062	-0.2133	0.1731	-0.0024
SPOTRS000027_318	0.1424	0.1502	0.1396	-0.0106	0.1393	-0.0109	-0.0762	-0.0785	0.0521	-0.0129
SPOTRS000027_320	0.0013	0.0017	0.0013	-0.0004	0.0013	-0.0004	-0.2934	-0.3043	0.2333	-0.0004
SPOTRS000027_325	0.0049	0.0059	0.0587	0.0528	0.0602	0.0543	0.9001	0.9026	0.1635	0.0546
SPOTRS000027_327	0.0656	0.0649	0.0638	-0.001	0.0638	-0.0011	-0.0164	-0.0168	-0.0115	-0.0011
SPOTRS000027_333	0.0497	0.056	0.0529	-0.0031	0.0528	-0.0032	-0.0584	-0.0602	0.1118	-0.0034
SPOTRS000027_334	0.0014	0.0018	0.0014	-0.0004	0.0014	-0.0004	-0.2914	-0.3023	0.2321	-0.0004
SPOTRS000027_346	0.2393	0.2026	0.2116	0.009	0.2118	0.0092	0.0425	0.0436	-0.181	0.0116
SPOTRS000027_348	0.0436	0.0471	0.0429	-0.0041	0.0428	-0.0043	-0.0964	-0.0994	0.0738	-0.0045
SPOTRS000027_350	0.1122	0.1032	0.1089	0.0057	0.109	0.0059	0.0522	0.0537	-0.0871	0.0065
SPOTRS000027_352	0.0152	0.0145	0.0152	0.0006	0.0152	0.0007	0.0422	0.0433	-0.0466	0.0007
SPOTRS000027_355	0.0106	0.0116	0.0106	-0.001	0.0106	-0.001	-0.0916	-0.0945	0.0852	-0.001
SPOTRS000027_359	0.1454	0.2049	0.1931	-0.0118	0.1927	-0.0122	-0.0613	-0.0631	0.2905	-0.0153
SPOTRS000027_363	0.0347	0.0221	0.0341	0.012	0.0345	0.0123	0.3508	0.3572	-0.5649	0.0126
SPOTRS000027_375	0.0014	0.0018	0.0014	-0.0004	0.0014	-0.0004	-0.2892	-0.3	0.2308	-0.0004
SPOTRS000027_378	0.0013	0.0016	0.0013	-0.0004	0.0013	-0.0004	-0.2929	-0.3038	0.233	-0.0004
SPOTRS000027_380	0.0559	0.0565	0.0547	-0.0019	0.0546	-0.002	-0.0347	-0.0357	0.0116	-0.0021
SPOTRS000027_381	0.0134	0.0151	0.0134	-0.0017	0.0134	-0.0017	-0.1263	-0.1304	0.1125	-0.0018
SPOTRS000027_384	0.0856	0.0768	0.0823	0.0056	0.0825	0.0057	0.0678	0.0696	-0.1154	0.0062
SPOTRS000027_388	0.0744	0.0782	0.122	0.0437	0.1232	0.045	0.3586	0.3651	0.0492	0.0488
SPOTRS000027_389	0.0093	0.0098	0.0093	-0.0006	0.0093	-0.0006	-0.0596	-0.0614	0.0578	-0.0006
SPOTRS000027_397	0.0028	0.0036	0.0028	-0.0008	0.0028	-0.0008	-0.2901	-0.3009	0.2308	-0.0008
SPOTRS000027_398	0.2254	0.1992	0.201	0.0018	0.201	0.0018	0.0088	0.009	-0.1315	0.0023
SPOTRS000027_399	0.0341	0.0347	0.0338	-0.0009	0.0337	-0.001	-0.0275	-0.0283	0.0157	-0.001
SPOTRS000027_406	0.0014	0.0018	0.0014	-0.0004	0.0014	-0.0004	-0.2892	-0.3	0.2308	-0.0004
SPOTRS000027_407	0.0096	0.0113	0.0096	-0.0017	0.0096	-0.0017	-0.1752	-0.1812	0.1515	-0.0018
SPOTRS000027_410	0.0069	0.0079	0.007	-0.0009	0.0069	-0.0009	-0.1274	-0.1316	0.1163	-0.0009
SPOTRS000027_415	0.0189	0.0218	0.0188	-0.003	0.0187	-0.0031	-0.1606	-0.1659	0.1366	-0.0032
SPOTRS000027_417	0.0139	0.0128	0.0139	0.0011	0.0139	0.0011	0.0769	0.079	-0.0857	0.0011
SPOTRS000027_422	0.006	0.0074	0.006	-0.0013	0.006	-0.0014	-0.2181	-0.2258	0.1833	-0.0014
SPOTRS000027_424	0.0198	0.0213	0.0197	-0.0016	0.0197	-0.0016	-0.0805	-0.083	0.0714	-0.0017
SPOTRS000027_429	0.0559	0.0565	0.0547	-0.0019	0.0546	-0.002	-0.0347	-0.0357	0.0116	-0.0021
SPOTRS000027_430	0.0017	0.0022	0.0018	-0.0005	0.0017	-0.0005	-0.2792	-0.2895	0.2245	-0.0005
SPOTRS000027_431	0.0223	0.0243	0.0222	-0.0021	0.0221	-0.0022	-0.0945	-0.0974	0.0822	-0.0022
SPOTRS000027_432	0.0125	0.0152	0.0125	-0.0027	0.0124	-0.0028	-0.2136	-0.221	0.1775	-0.0028
SPOTRS000027_610	0.1367	0.1197	0.1279	0.0082	0.1282	0.0085	0.0645	0.0662	-0.1421	0.0096
SPOTRS000027_611	0.0097	0.0114	0.0097	-0.0016	0.0097	-0.0016	-0.1645	-0.17	0.1436	-0.0017
SPOTRS000027_618	0	0.0225	0.0186	-0.0039	0.0185	-0.004	-0.2084	-0.2157	1	-0.0041
SPOTRS000027_620	0.0014	0.0018	0.0014	-0.0004	0.0014	-0.0004	-0.2892	-0.3	0.2308	-0.0004
SPOTRS000027_621	0.262	0.2041	0.2285	0.0244	0.2292	0.0251	0.1068	0.1095	-0.2837	0.0315
SPOTRS000027_623	0.0138	0.0156	0.0138	-0.0018	0.0137	-0.0018	-0.1295	-0.1337	0.1149	-0.0019
SPOTRS000027_628	0.0014	0.0018	0.0014	-0.0004	0.0014	-0.0004	-0.2892	-0.3	0.2308	-0.0004
SPOTRS000027_630	0.0139	0.0128	0.0139	0.0011	0.0139	0.0011	0.0769	0.079	-0.0857	0.0011
SPOTRS000027_633	0.0185	0.0197	0.0185	-0.0012	0.0184	-0.0012	-0.0645	-0.0665	0.0578	-0.0012
SPOTRS000027_638	0.0643	0.0703	0.0627	-0.0076	0.0625	-0.0079	-0.1219	-0.1259	0.0854	-0.0085
SPOTRS000027_640	0.0106	0.0116	0.0107	-0.001	0.0106	-0.001	-0.091	-0.0939	0.0847	-0.001
SPOTRS000027_643	0.0669	0.072	0.0651	-0.0069	0.0649	-0.0071	-0.1064	-0.1097	0.0711	-0.0077
SPOTRS000027_644	0.0519	0.0553	0.0508	-0.0044	0.0507	-0.0046	-0.0871	-0.0899	0.0618	-0.0048
SPOTRS000027_647	0.1873	0.1533	0.1705	0.0172	0.171	0.0177	0.1008	0.1034	-0.2222	0.0209
SPOTRS000027_653	0.0419	0.0364	0.0412	0.0048	0.0413	0.005	0.1171	0.12	-0.1519	0.0051
SPOTRS000027_659	0.2018	0.1582	0.2249	0.0667	0.2268	0.0686	0.2965	0.3025	-0.2757	0.0815
SPOTRS000027_667	0.0056	0.0065	0.0056	-0.0009	0.0056	-0.001	-0.168	-0.1737	0.148	-0.001
SPOTRS000027_668	0.0106	0.0116	0.0107	-0.001	0.0106	-0.001	-0.091	-0.0939	0.0847	-0.001
SPOTRS000027_669	0.0916	0.0645	0.0876	0.0231	0.0883	0.0238	0.264	0.2695	-0.4205	0.0254
SPOTRS000027_670	0.2942	0.2247	0.2518	0.0271	0.2526	0.0279	0.1076	0.1104	-0.3093	0.036
SPOTRS000027_680	0.1274	0.116	0.1232	0.0072	0.1234	0.0074	0.0586	0.0602	-0.0986	0.0084
SPOTRS000027_684	0.0173	0.0167	0.0172	0.0005	0.0172	0.0005	0.0295	0.0303	-0.0339	0.0005
SPOTRS000027_686	0.0257	0.0254	0.0255	0.0001	0.0255	0.0001	0.0047	0.0049	-0.0122	0.0001
SPOTRS000027_689	0.0582	0.0589	0.0569	-0.002	0.0568	-0.002	-0.0346	-0.0357	0.0103	-0.0022
SPOTRS000027_691	0.0286	0.0143	0.0282	0.0139	0.0286	0.0143	0.4928	0.5	-1	0.0145
SPOTRS000027_695	0.0143	0.013	0.0142	0.0012	0.0143	0.0013	0.0869	0.0892	-0.0979	0.0013
SPOTRS000027_703	0.0075	0.0089	0.0075	-0.0014	0.0075	-0.0014	-0.1796	-0.1859	0.1556	-0.0014
SPOTRS000027_750	0.0095	0.01	0.0095	-0.0004	0.0095	-0.0004	-0.0444	-0.0458	0.0438	-0.0004
SPOTRS000027_754	0.0014	0.0018	0.0014	-0.0004	0.0014	-0.0004	-0.2677	-0.2778	0.2174	-0.0004
SPOTRS000027_758	0.0043	0.0054	0.0043	-0.001	0.0043	-0.0011	-0.2428	-0.2517	0.2003	-0.0011
SPOTRS000027_770	0.011	0.0118	0.011	-0.0008	0.0109	-0.0008	-0.0751	-0.0774	0.0707	-0.0009
SPOTRS000027_771	0.276	0.2098	0.2387	0.029	0.2396	0.0298	0.1213	0.1245	-0.3159	0.0377
SPOTRS000027_776	0.276	0.2098	0.2387	0.029	0.2396	0.0298	0.1213	0.1245	-0.3159	0.0377
SPOTRS000027_778	0.0143	0.0164	0.0143	-0.0021	0.0142	-0.0022	-0.1467	-0.1517	0.128	-0.0022
SPOTRS000027_782	0.2411	0.2158	0.2239	0.0081	0.2241	0.0083	0.0362	0.0373	-0.1177	0.0106
SPOTRS000027_784	0.0194	0.0218	0.0193	-0.0024	0.0193	-0.0025	-0.125	-0.1292	0.1086	-0.0025
SPOTRS000027_785	0.0315	0.0356	0.0313	-0.0044	0.0311	-0.0045	-0.1405	-0.1453	0.1155	-0.0047
SPOTRS000027_791	0.0239	0.0274	0.0238	-0.0036	0.0237	-0.0037	-0.1505	-0.1556	0.1266	-0.0038
SPOTRS000027_792	0.0014	0.0018	0.0014	-0.0004	0.0014	-0.0004	-0.2677	-0.2778	0.2174	-0.0004
SPOTRS000027_793	0.0939	0.0833	0.0899	0.0066	0.0901	0.0068	0.0735	0.0755	-0.1274	0.0074
SPOTRS000027_798	0.0014	0.0018	0.0014	-0.0004	0.0014	-0.0004	-0.2677	-0.2778	0.2174	-0.0004
SPOTRS000027_800	0.0777	0.0751	0.0751	0	0.0751	0	-0.0001	-0.0001	-0.0348	0
SPOTRS000027_802	0.0014	0.0018	0.0014	-0.0004	0.0014	-0.0004	-0.2677	-0.2778	0.2174	-0.0004
SPOTRS000029_1786	0.021	0.069	0.112	0.043	0.1132	0.0442	0.3839	0.3908	0.6962	0.0475
SPOTRS000029_1795	0.0016	0.0146	0.0085	-0.0061	0.0083	-0.0063	-0.7148	-0.7516	0.891	-0.0063
SPOTRS000029_2084	0.0255	0.0829	0.4156	0.3326	0.426	0.343	0.8005	0.8053	0.6918	0.3741
SPOTRS000030_1360	0.093	0.1408	0.1537	0.0129	0.1541	0.0134	0.0842	0.0867	0.3392	0.0156
SPOTRS000030_1362	0.1802	0.3105	0.4981	0.1875	0.5043	0.1938	0.3765	0.3843	0.4197	0.2811
SPOTRS000030_1374	0.0034	0.014	0.0721	0.0581	0.074	0.06	0.8059	0.8109	0.7573	0.0609
SPOTRS000031_4406	0.0082	0.0152	0.0119	-0.0033	0.0118	-0.0034	-0.2792	-0.2898	0.457	-0.0035
SPOTRS000031_18511	0.0043	0.0055	0.0043	-0.0011	0.0043	-0.0012	-0.2634	-0.2729	0.2137	-0.0012
SPOTRS000031_18517	0.0447	0.048	0.044	-0.004	0.0439	-0.0041	-0.09	-0.0928	0.0678	-0.0043
SPOTRS000031_18541	0.0447	0.048	0.044	-0.004	0.0439	-0.0041	-0.09	-0.0928	0.0678	-0.0043
SPOTRS000031_18547	0.0447	0.048	0.044	-0.004	0.0439	-0.0041	-0.09	-0.0928	0.0678	-0.0043
SPOTRS000031_19147	0.0857	0.071	0.1411	0.0701	0.1432	0.0721	0.4965	0.5038	-0.2066	0.0776
SPOTRS000031_19286	0.0293	0.0411	0.0378	-0.0032	0.0378	-0.0033	-0.0853	-0.0879	0.2861	-0.0035
SPOTRS000031_19294	0.0074	0.0152	0.011	-0.0042	0.0109	-0.0044	-0.3849	-0.4003	0.5112	-0.0044
SPOTRS000031_19355	0.0015	0.0065	0.0044	-0.0021	0.0043	-0.0022	-0.4884	-0.5094	0.7632	-0.0022
SPOTRS000031_19392	0.0184	0.0244	0.0216	-0.0028	0.0215	-0.0029	-0.1296	-0.1342	0.2444	-0.003
SPOTRS000031_19437	0.1475	0.2456	0.5023	0.2567	0.5104	0.2648	0.5111	0.5188	0.3994	0.351
SPOTRS000031_20458	0.0293	0.0309	0.029	-0.0018	0.029	-0.0019	-0.0633	-0.0653	0.0516	-0.002
SPOTRS000031_20503	0.0013	0.0251	0.0289	0.0038	0.029	0.0039	0.1315	0.1348	0.9497	0.004
SPOTRS000031_20505	0.0013	0.0251	0.0289	0.0038	0.029	0.0039	0.1315	0.1348	0.9497	0.004
SPOTRS000031_20506	0.206	0.1929	0.2157	0.0228	0.2164	0.0234	0.1056	0.1083	-0.0676	0.029
SPOTRS000031_20524	0.0316	0.0416	0.0368	-0.0048	0.0366	-0.005	-0.1314	-0.1357	0.2402	-0.0052
SPOTRS000031_20542	0.6846	0.4748	0.4616	-0.0133	0.4612	-0.0136	-0.0287	-0.0296	-0.4417	-0.026
SPOTRS000031_20579	0.6846	0.4748	0.4616	-0.0133	0.4612	-0.0136	-0.0287	-0.0296	-0.4417	-0.026
SPOTRS000031_20587	0.0143	0.0237	0.02	-0.0037	0.0199	-0.0038	-0.1849	-0.1914	0.3979	-0.0039
SPOTRS000031_20597	0.6846	0.4748	0.4616	-0.0133	0.4612	-0.0136	-0.0287	-0.0296	-0.4417	-0.026
SPOTRS000031_20602	0.0743	0.2467	0.456	0.2093	0.4622	0.2155	0.459	0.4663	0.6989	0.2861
SPOTRS000031_23350	0.0913	0.1273	0.3411	0.2138	0.348	0.2207	0.6267	0.6341	0.2829	0.2529
SPOTRS000031_23365	0	0.0434	0.0284	-0.015	0.0279	-0.0155	-0.5276	-0.554	1	-0.0162
SPOTRS000031_23391	0.0098	0.0284	0.0185	-0.0099	0.0182	-0.0102	-0.5361	-0.5632	0.655	-0.0105
SPOTRS000031_23395	0.0183	0.0303	0.022	-0.0083	0.0218	-0.0085	-0.3758	-0.3927	0.3975	-0.0088
SPOTRS000032_3403	0.0043	0.0346	0.0185	-0.0161	0.0178	-0.0167	-0.8701	-0.9375	0.8764	-0.0173
SPOTRS000032_3406	0.1382	0.307	0.4743	0.1673	0.481	0.174	0.3528	0.3618	0.5497	0.2511
SPOTRS000032_3412	0.1825	0.3456	0.4499	0.1043	0.4541	0.1085	0.2318	0.2389	0.472	0.1658
SPOTRS000032_3432	0.0021	0.0212	0.0111	-0.0101	0.0107	-0.0105	-0.9125	-0.985	0.899	-0.0107
SPOTRS000033_268	0.0595	0.0594	0.0583	-0.001	0.0583	-0.0011	-0.0174	-0.0181	-0.0027	-0.0011
SPOTRS000033_276	0.0256	0.0309	0.0256	-0.0053	0.0254	-0.0055	-0.2078	-0.2172	0.1733	-0.0057
SPOTRS000033_296	0.1823	0.2002	0.4219	0.2216	0.429	0.2288	0.5254	0.5333	0.0894	0.2861
SPOTRS000033_297	0.1823	0.2002	0.4219	0.2216	0.429	0.2288	0.5254	0.5333	0.0894	0.2861
SPOTRS000033_299	0.1823	0.2002	0.4219	0.2216	0.429	0.2288	0.5254	0.5333	0.0894	0.2861
SPOTRS000033_300	0.1823	0.2002	0.4219	0.2216	0.429	0.2288	0.5254	0.5333	0.0894	0.2861
SPOTRS000033_304	0.1703	0.3249	0.4389	0.114	0.4431	0.1182	0.2597	0.2668	0.4757	0.1751
SPOTRS000033_353	0.0194	0.0314	0.0197	-0.0117	0.0193	-0.0121	-0.5967	-0.6281	0.3813	-0.0125
SPOTRS000033_3960	0.0152	0.0539	0.0756	0.0217	0.0762	0.0223	0.2868	0.2928	0.7174	0.0236
SPOTRS000033_3963	0.1471	0.136	0.1688	0.0328	0.1698	0.0338	0.1943	0.1988	-0.0816	0.0391
SPOTRS000033_4048	0.0132	0.0181	0.0133	-0.0048	0.0131	-0.0049	-0.362	-0.3767	0.2702	-0.005
SPOTRS000033_4061	0.0373	0.0554	0.0433	-0.0122	0.0429	-0.0125	-0.2817	-0.2924	0.3267	-0.0133
SPOTRS000033_5583	0.1263	0.1589	0.1568	-0.0021	0.1568	-0.0021	-0.0131	-0.0135	0.2049	-0.0025
SPOTRS000033_5594	0.0056	0.0132	0.0087	-0.0045	0.0086	-0.0046	-0.5175	-0.541	0.5765	-0.0047
SPOTRS000033_5602	0.1255	0.1672	0.1629	-0.0043	0.1628	-0.0044	-0.0265	-0.0273	0.2493	-0.0053
SPOTRS000033_5646	0.0071	0.0127	0.0101	-0.0027	0.01	-0.0027	-0.2642	-0.2741	0.438	-0.0028
SPOTRS000033_5666	0.0027	0.0074	0.0054	-0.002	0.0053	-0.0021	-0.3766	-0.3921	0.6317	-0.0021
SPOTRS000033_5674	0.1568	0.1711	0.1823	0.0112	0.1826	0.0116	0.0617	0.0634	0.0832	0.014
SPOTRS000033_5679	0.0028	0.0075	0.0055	-0.002	0.0054	-0.0021	-0.3748	-0.3902	0.6263	-0.0021
SPOTRS000033_5680	0.1644	0.15	0.1735	0.0236	0.1742	0.0243	0.1358	0.1392	-0.0966	0.0285
SPOTRS000033_5682	0.0944	0.0981	0.1325	0.0344	0.1335	0.0354	0.2594	0.2651	0.0381	0.0392
SPOTRS000033_5688	0.1568	0.1711	0.1823	0.0112	0.1826	0.0116	0.0617	0.0634	0.0832	0.014
SPOTRS000033_5690	0.1216	0.1344	0.138	0.0036	0.1381	0.0037	0.0259	0.0266	0.0955	0.0042
SPOTRS000033_5701	0.24	0.1788	0.3413	0.1625	0.3461	0.1673	0.4762	0.4834	-0.3427	0.2037
SPOTRS000033_8034	0.1936	0.1618	0.2307	0.0689	0.2327	0.071	0.2988	0.3049	-0.197	0.0847
SPOTRS000033_8040	0.0032	0.0042	0.0032	-0.0009	0.0032	-0.001	-0.287	-0.298	0.229	-0.001
SPOTRS000033_8049	0.0104	0.0169	0.0133	-0.0036	0.0132	-0.0037	-0.2708	-0.281	0.3855	-0.0038
SPOTRS000033_8050	0.125	0.1201	0.1372	0.017	0.1377	0.0175	0.1241	0.1273	-0.0405	0.0199
SPOTRS000033_8062	0.0419	0.03	0.0411	0.0112	0.0415	0.0115	0.2711	0.2769	-0.3978	0.0118
SPOTRS000033_8071	0.2587	0.2065	0.3718	0.1653	0.3766	0.1701	0.4446	0.4518	-0.2529	0.2144
SPOTRS000033_8081	0.0383	0.0307	0.0405	0.0097	0.0407	0.01	0.24	0.2453	-0.246	0.0103
SPOTRS000033_8087	0.006	0.0174	0.0118	-0.0056	0.0116	-0.0058	-0.4742	-0.4951	0.6573	-0.0059
SPOTRS000033_8123	0.2396	0.2221	0.2773	0.0552	0.2789	0.0568	0.199	0.2037	-0.079	0.073
SPOTRS000033_9839	0.1684	0.3728	0.4224	0.0496	0.424	0.0512	0.1174	0.1207	0.5484	0.0816
SPOTRS000033_9845	0.0774	0.1487	0.1876	0.0389	0.1889	0.0401	0.2073	0.2126	0.4796	0.0472
SPOTRS000033_9858	0.1684	0.3728	0.4224	0.0496	0.424	0.0512	0.1174	0.1207	0.5484	0.0816
SPOTRS000033_9871	0.0774	0.1487	0.1876	0.0389	0.1889	0.0401	0.2073	0.2126	0.4796	0.0472
SPOTRS000033_12105	0.0652	0.1756	0.2343	0.0587	0.2361	0.0605	0.2506	0.2562	0.6287	0.0734
SPOTRS000033_12112	0.0625	0.079	0.0846	0.0056	0.0848	0.0058	0.0662	0.0682	0.2089	0.0063
SPOTRS000033_14099	0.9431	0.4996	0.5002	0.0006	0.5003	0.0006	0.0012	0.0012	-0.8875	0.0012
SPOTRS000033_14141	0.9806	0.4999	0.5001	0.0001	0.5001	0.0001	0.0003	0.0003	-0.9613	0.0003
SPOTRS000033_14144	0.9396	0.5055	0.5004	-0.0051	0.5003	-0.0052	-0.0101	-0.0104	-0.8589	-0.0105
SPOTRS000033_14162	0.0556	0.0396	0.0541	0.0146	0.0546	0.015	0.2693	0.2749	-0.4041	0.0156
SPOTRS000033_21630	0.3337	0.2965	0.4218	0.1253	0.4255	0.129	0.297	0.3031	-0.1254	0.1833
SPOTRS000033_21631	0.3337	0.2965	0.4218	0.1253	0.4255	0.129	0.297	0.3031	-0.1254	0.1833
SPOTRS000033_21639	0.0064	0.0081	0.0065	-0.0016	0.0064	-0.0016	-0.2476	-0.2567	0.2027	-0.0017
SPOTRS000033_21653	0.1251	0.0983	0.1177	0.0193	0.1182	0.0199	0.1644	0.1684	-0.2721	0.0221
SPOTRS000033_21671	0.1418	0.1452	0.1838	0.0386	0.1849	0.0397	0.2098	0.2146	0.0238	0.0464
SPOTRS000033_21679	0.0925	0.1248	0.1944	0.0696	0.1964	0.0716	0.3579	0.3645	0.2587	0.0818
SPOTRS000033_22609	0.0048	0.0064	0.0048	-0.0015	0.0048	-0.0016	-0.3178	-0.331	0.2479	-0.0016
SPOTRS000033_22634	0.0072	0.0094	0.0072	-0.0022	0.0071	-0.0023	-0.3105	-0.3234	0.2427	-0.0023
SPOTRS000033_22664	0.0496	0.0716	0.0612	-0.0105	0.0609	-0.0108	-0.171	-0.1769	0.3071	-0.0116
SPOTRS000033_22687	0.2772	0.2963	0.4821	0.1858	0.4877	0.1915	0.3855	0.3926	0.0642	0.2721
SPOTRS000033_22691	0.1593	0.1753	0.2107	0.0353	0.2117	0.0364	0.1678	0.172	0.0913	0.0442
SPOTRS000033_23721	0.0483	0.0619	0.1315	0.0696	0.1336	0.0717	0.5293	0.5367	0.2193	0.0764
SPOTRS000033_24841	0.0357	0.0574	0.0734	0.016	0.0739	0.0165	0.2185	0.2235	0.3777	0.0175
SPOTRS000033_24860	0.0357	0.0574	0.0734	0.016	0.0739	0.0165	0.2185	0.2235	0.3777	0.0175
SPOTRS000033_34331	0.0081	0.0117	0.0082	-0.0036	0.008	-0.0037	-0.4404	-0.4619	0.3141	-0.0038
SPOTRS000033_34346	0.0722	0.2889	0.5042	0.2153	0.5114	0.2225	0.427	0.435	0.7501	0.3128
SPOTRS000033_34358	0.0735	0.2283	0.4715	0.2431	0.4796	0.2513	0.5157	0.5239	0.6782	0.3256
SPOTRS000033_34375	0.0321	0.0411	0.0968	0.0557	0.0987	0.0575	0.5753	0.5833	0.2203	0.06
SPOTRS000033_34378	0.0089	0.0608	0.0407	-0.0202	0.04	-0.0208	-0.4954	-0.5205	0.8541	-0.0222
SPOTRS000033_34479	0.0394	0.0932	0.1285	0.0353	0.1296	0.0363	0.2745	0.2805	0.5773	0.0401
SPOTRS000033_34486	0.0033	0.0637	0.0639	0.0002	0.0639	0.0002	0.0027	0.0027	0.9487	0.0002
SPOTRS000033_34508	0.0394	0.0932	0.1285	0.0353	0.1296	0.0363	0.2745	0.2805	0.5773	0.0401
SPOTRS000033_34509	0.0394	0.0932	0.1285	0.0353	0.1296	0.0363	0.2745	0.2805	0.5773	0.0401
SPOTRS000033_49281	0.066	0.0407	0.1143	0.0736	0.1164	0.0757	0.6437	0.6502	-0.6216	0.0789
SPOTRS000033_49344	0.1303	0.1375	0.2593	0.1218	0.263	0.1255	0.4696	0.4771	0.0526	0.1455
SPOTRS000033_49357	0.0145	0.0173	0.0145	-0.0027	0.0144	-0.0028	-0.1894	-0.1963	0.16	-0.0029
SPOTRS000033_49377	0.2455	0.3193	0.4128	0.0935	0.4156	0.0964	0.2266	0.2318	0.2311	0.1416
SPOTRS000033_50630	0.628	0.4496	0.4712	0.0217	0.4719	0.0223	0.046	0.0472	-0.3969	0.0405
SPOTRS000033_50645	0.0106	0.0221	0.0173	-0.0048	0.0172	-0.005	-0.278	-0.2882	0.5188	-0.0051
SPOTRS000033_50663	0.2109	0.1856	0.2587	0.0732	0.2608	0.0752	0.2827	0.2885	-0.1366	0.0924
SPOTRS000033_50678	0.06	0.0522	0.0869	0.0347	0.0878	0.0357	0.3992	0.4059	-0.15	0.0376
SPOTRS000033_61511	0.0921	0.1704	0.249	0.0786	0.2513	0.0809	0.3157	0.322	0.4597	0.0975
SPOTRS000033_61522	0.0921	0.1704	0.249	0.0786	0.2513	0.0809	0.3157	0.322	0.4597	0.0975
SPOTRS000033_61524	0.0279	0.0665	0.108	0.0414	0.1092	0.0427	0.3839	0.3908	0.5807	0.0457
SPOTRS000033_61533	0.0038	0.0048	0.0038	-0.001	0.0038	-0.001	-0.2527	-0.2621	0.2076	-0.001
SPOTRS000033_61534	0.0038	0.0048	0.0038	-0.001	0.0038	-0.001	-0.2527	-0.2621	0.2076	-0.001
SPOTRS000033_61538	0.0858	0.0879	0.1011	0.0132	0.1014	0.0135	0.1302	0.1335	0.0234	0.0149
SPOTRS000033_61550	0.3435	0.3267	0.5013	0.1745	0.5064	0.1797	0.3482	0.3548	-0.0512	0.2669
SPOTRS000033_61574	0.016	0.0219	0.0198	-0.0022	0.0197	-0.0022	-0.1091	-0.1127	0.2712	-0.0023
SPOTRS000033_61579	0.0302	0.0227	0.0335	0.0108	0.0338	0.0112	0.3236	0.3299	-0.3315	0.0114
SPOTRS000033_61663	0.0067	0.0144	0.0102	-0.0042	0.0101	-0.0043	-0.4117	-0.4301	0.5323	-0.0044
SPOTRS000033_61667	0.0167	0.0616	0.0482	-0.0134	0.0478	-0.0138	-0.2775	-0.2887	0.7282	-0.0147
SPOTRS000033_61686	0.0124	0.0442	0.0365	-0.0077	0.0363	-0.0079	-0.2107	-0.2187	0.7191	-0.0083
SPOTRS000033_61687	0.0124	0.0442	0.0365	-0.0077	0.0363	-0.0079	-0.2107	-0.2187	0.7191	-0.0083
SPOTRS000033_61705	0.0085	0.0343	0.0287	-0.0056	0.0285	-0.0058	-0.1955	-0.2028	0.7517	-0.006
SPOTRS000033_61725	0.0243	0.0395	0.0322	-0.0074	0.0319	-0.0076	-0.2292	-0.2381	0.3852	-0.0079
SPOTRS000033_61746	0.0309	0.0928	0.074	-0.0188	0.0735	-0.0193	-0.2533	-0.2633	0.6674	-0.0213
SPOTRS000033_65803	0.0177	0.0196	0.0176	-0.002	0.0176	-0.0021	-0.1134	-0.1171	0.1002	-0.0021
SPOTRS000033_65871	0.0029	0.0084	0.0058	-0.0026	0.0057	-0.0027	-0.4534	-0.4731	0.6606	-0.0027
SPOTRS000033_72434	0.0813	0.1614	0.1417	-0.0197	0.1411	-0.0203	-0.1388	-0.1441	0.4963	-0.0242
SPOTRS000033_72567	0.0062	0.0182	0.0106	-0.0076	0.0103	-0.0079	-0.7201	-0.7692	0.66	-0.008
SPOTRS000033_72576	0.0176	0.0264	0.0232	-0.0031	0.0231	-0.0032	-0.1357	-0.1403	0.334	-0.0033
SPOTRS000033_72579	0.0062	0.0182	0.0106	-0.0076	0.0103	-0.0079	-0.7201	-0.7692	0.66	-0.008
SPOTRS000033_72593	0.276	0.2855	0.3557	0.0702	0.3578	0.0723	0.1974	0.202	0.0334	0.1011
SPOTRS000033_72990	0.0145	0.017	0.0145	-0.0025	0.0144	-0.0026	-0.1717	-0.1777	0.1475	-0.0026
SPOTRS000033_73045	0.0073	0.0141	0.0102	-0.0038	0.0101	-0.0039	-0.3742	-0.3895	0.4811	-0.004
SPOTRS000033_74970	0.0617	0.0598	0.0689	0.0091	0.0692	0.0094	0.1316	0.136	-0.032	0.01
SPOTRS000033_75061	0.0016	0.0317	0.0435	0.0118	0.0438	0.0122	0.2718	0.2776	0.9499	0.0126
SPOTRS000033_75079	0.0442	0.0398	0.0476	0.0078	0.0479	0.0081	0.1643	0.1683	-0.1103	0.0084
SPOTRS000033_75089	0.2624	0.2575	0.429	0.1715	0.434	0.1765	0.3998	0.4068	-0.0191	0.2377
SPOTRS000033_75239	0.1644	0.3495	0.4865	0.137	0.4906	0.1411	0.2816	0.2876	0.5296	0.2169
SPOTRS000033_82667	0.0175	0.0171	0.0174	0.0004	0.0175	0.0004	0.0206	0.0212	-0.0246	0.0004
SPOTRS000033_82678	0.434	0.3598	0.4845	0.1248	0.4882	0.1284	0.2575	0.2631	-0.2064	0.2006
SPOTRS000033_82703	0.0251	0.0275	0.025	-0.0026	0.0249	-0.0026	-0.103	-0.1064	0.088	-0.0027
SPOTRS000033_82704	0.011	0.0118	0.011	-0.0008	0.0109	-0.0008	-0.0751	-0.0774	0.0707	-0.0009
SPOTRS000033_82706	0.011	0.0118	0.011	-0.0008	0.0109	-0.0008	-0.0751	-0.0774	0.0707	-0.0009
SPOTRS000033_82709	0.0043	0.0054	0.0043	-0.001	0.0043	-0.0011	-0.2428	-0.2517	0.2003	-0.0011
SPOTRS000033_82712	0.3418	0.2488	0.3927	0.1439	0.3969	0.1482	0.3665	0.3733	-0.374	0.1972
SPOTRS000033_82714	0.019	0.0147	0.0189	0.0042	0.019	0.0043	0.2221	0.2271	-0.2938	0.0044
SPOTRS000033_82736	0.2863	0.2814	0.3978	0.1165	0.4013	0.1199	0.2927	0.2988	-0.0175	0.1668
SPOTRS000033_82758	0.0329	0.0373	0.0326	-0.0047	0.0325	-0.0048	-0.1429	-0.1477	0.1168	-0.005
SPOTRS000033_82814	0.0033	0.0094	0.0069	-0.0025	0.0069	-0.0025	-0.3566	-0.371	0.6499	-0.0026
SPOTRS000033_82819	0.087	0.0837	0.092	0.0083	0.0922	0.0086	0.0906	0.093	-0.0396	0.0094
SPOTRS000033_91587	0.402	0.399	0.4865	0.0875	0.4891	0.0901	0.1799	0.1842	-0.0075	0.1499
SPOTRS000033_91591	0.0214	0.0151	0.0212	0.0061	0.0214	0.0063	0.2875	0.2934	-0.4153	0.0064
SPOTRS000033_91618	0.034	0.0582	0.0528	-0.0055	0.0526	-0.0057	-0.104	-0.1075	0.4169	-0.006
SPOTRS000035_4643	0.0468	0.1715	0.2152	0.0437	0.2172	0.0457	0.2031	0.2104	0.727	0.0552
SPOTRS000035_5354	0.0147	0.0163	0.0433	0.027	0.0441	0.0279	0.6246	0.6316	0.0952	0.0283
SPOTRS000035_5397	0.0333	0.0746	0.0616	-0.013	0.0612	-0.0134	-0.2116	-0.2197	0.5532	-0.0145
SPOTRS000035_6161	0.0074	0.048	0.0399	-0.0081	0.0397	-0.0083	-0.203	-0.2103	0.8459	-0.0088
SPOTRS000035_6391	0.0052	0.0473	0.033	-0.0144	0.0325	-0.0148	-0.4355	-0.4547	0.8902	-0.0155
SPOTRS000035_6414	0.058	0.0677	0.0697	0.002	0.0697	0.002	0.028	0.0288	0.1436	0.0022
SPOTRS000035_6543	0.047	0.0771	0.0734	-0.0037	0.0733	-0.0038	-0.0504	-0.0519	0.3901	-0.0041
SPOTRS000035_6562	0.1223	0.105	0.1423	0.0373	0.1434	0.0384	0.2624	0.2681	-0.1647	0.043
SPOTRS000035_6599	0.005	0.0508	0.0218	-0.029	0.0207	-0.0301	-1.3338	-1.4505	0.901	-0.0317
SPOTRS000035_6681	0.0898	0.0904	0.1032	0.0128	0.1036	0.0132	0.124	0.1271	0.0064	0.0145
SPOTRS000035_9404	0.0105	0.0115	0.0105	-0.001	0.0105	-0.001	-0.0903	-0.0931	0.0841	-0.001
SPOTRS000035_9409	0.0819	0.0553	0.0787	0.0234	0.0794	0.024	0.2969	0.3028	-0.4799	0.0254
SPOTRS000035_9410	0.9207	0.4977	0.5004	0.0027	0.5005	0.0028	0.0054	0.0055	-0.8499	0.0055
SPOTRS000035_9700	0.0535	0.0868	0.1307	0.0439	0.132	0.0452	0.3359	0.3423	0.3837	0.0495
SPOTRS000035_9704	0.5815	0.4254	0.4869	0.0615	0.4887	0.0632	0.1263	0.1294	-0.3669	0.1101
SPOTRS000035_9716	0.5815	0.4254	0.4869	0.0615	0.4887	0.0632	0.1263	0.1294	-0.3669	0.1101
SPOTRS000035_9730	0.5815	0.4254	0.4869	0.0615	0.4887	0.0632	0.1263	0.1294	-0.3669	0.1101
SPOTRS000035_10106	0.0949	0.14	0.1504	0.0104	0.1507	0.0107	0.0694	0.0713	0.3224	0.0125
SPOTRS000035_10127	0	0.0161	0.0641	0.048	0.0654	0.0493	0.7487	0.7539	1	0.0501
SPOTRS000035_10134	0.0949	0.14	0.1504	0.0104	0.1507	0.0107	0.0694	0.0713	0.3224	0.0125
SPOTRS000035_10393	0.2249	0.207	0.2113	0.0043	0.2115	0.0044	0.0205	0.021	-0.0862	0.0056
SPOTRS000035_10395	0.1991	0.2014	0.2373	0.0359	0.2383	0.037	0.1514	0.1551	0.0115	0.0463
SPOTRS000035_10632	0.0014	0.0061	0.0043	-0.0017	0.0043	-0.0018	-0.4019	-0.4186	0.765	-0.0018
SPOTRS000035_10709	0.4537	0.4248	0.4817	0.0569	0.4833	0.0585	0.1181	0.1211	-0.0681	0.1017
SPOTRS000035_10728	0.128	0.0883	0.1201	0.0317	0.121	0.0326	0.2642	0.2698	-0.4487	0.0358
SPOTRS000035_10731	0.0419	0.0392	0.0473	0.0081	0.0476	0.0083	0.1709	0.1749	-0.0675	0.0087
SPOTRS000035_22227	0.0026	0.0033	0.0026	-0.0007	0.0026	-0.0007	-0.2616	-0.2713	0.2134	-0.0007
SPOTRS000035_22229	0.0086	0.0142	0.0112	-0.003	0.0111	-0.0031	-0.2644	-0.2743	0.3959	-0.0031
SPOTRS000035_22235	0.0157	0.0151	0.0157	0.0006	0.0157	0.0006	0.0387	0.0398	-0.0428	0.0006
SPOTRS000035_22262	0.0339	0.0501	0.0453	-0.0048	0.0452	-0.0049	-0.1059	-0.1093	0.3241	-0.0052
SPOTRS000035_22274	0.2587	0.2675	0.3442	0.0767	0.3465	0.079	0.2229	0.228	0.0327	0.1078
SPOTRS000035_22318	0.1022	0.0873	0.1026	0.0153	0.1031	0.0158	0.1494	0.1531	-0.1703	0.0173
SPOTRS000035_23027	0.0042	0.0098	0.007	-0.0028	0.0069	-0.0029	-0.4032	-0.4196	0.5764	-0.0029
SPOTRS000035_23056	0.1972	0.1846	0.3305	0.1459	0.3347	0.1501	0.4416	0.4486	-0.0683	0.1841
SPOTRS000035_23058	0.2192	0.2537	0.3208	0.0671	0.3227	0.069	0.2091	0.2138	0.136	0.0925
SPOTRS000035_23084	0.2781	0.2533	0.3816	0.1283	0.3853	0.1319	0.3362	0.3425	-0.0979	0.1767
SPOTRS000035_23087	0.0043	0.0051	0.0043	-0.0008	0.0043	-0.0009	-0.1946	-0.2015	0.1677	-0.0009
SPOTRS000035_23095	0.023	0.0532	0.0432	-0.01	0.0429	-0.0103	-0.2312	-0.2397	0.5681	-0.0109
SPOTRS000035_23099	0.014	0.0213	0.0176	-0.0037	0.0175	-0.0038	-0.2126	-0.2202	0.3432	-0.0039
SPOTRS000035_23115	0.0138	0.0201	0.0168	-0.0033	0.0167	-0.0034	-0.1941	-0.201	0.3126	-0.0034
SPOTRS000035_24171	0.0072	0.0729	0.0508	-0.0221	0.0501	-0.0228	-0.434	-0.4558	0.9012	-0.0246
SPOTRS000035_24192	0.0198	0.1476	0.0918	-0.0558	0.0899	-0.0577	-0.6074	-0.6418	0.8658	-0.0677
SPOTRS000035_24195	0.0662	0.3243	0.4466	0.1223	0.4508	0.1265	0.2738	0.2806	0.7958	0.1872
SPOTRS000035_24351	0.085	0.1409	0.1803	0.0394	0.1815	0.0406	0.2186	0.2236	0.3968	0.0472
SPOTRS000035_24357	0.0133	0.061	0.0433	-0.0177	0.0428	-0.0182	-0.4077	-0.4248	0.7814	-0.0194
SPOTRS000035_24817	0.1048	0.0962	0.1192	0.023	0.1198	0.0236	0.1928	0.1973	-0.0891	0.0262
SPOTRS000035_24838	0.3646	0.4215	0.4587	0.0372	0.4598	0.0383	0.0812	0.0833	0.135	0.0662
SPOTRS000035_24844	0.1233	0.0975	0.1247	0.0272	0.1255	0.028	0.2182	0.2232	-0.265	0.031
SPOTRS000035_24857	0.0214	0.0153	0.0213	0.006	0.0214	0.0062	0.2813	0.2872	-0.4028	0.0062
SPOTRS000035_24862	0.3646	0.4215	0.4587	0.0372	0.4598	0.0383	0.0812	0.0833	0.135	0.0662
SPOTRS000035_24959	0.0065	0.0146	0.0106	-0.004	0.0105	-0.0042	-0.3822	-0.3974	0.5532	-0.0042
SPOTRS000035_25125	0.136	0.1212	0.1569	0.0358	0.158	0.0368	0.2279	0.233	-0.1222	0.0419
SPOTRS000035_25173	0.1521	0.1205	0.1431	0.0226	0.1438	0.0233	0.1581	0.1619	-0.2618	0.0265
SPOTRS000035_25178	0.0032	0.0042	0.0033	-0.0009	0.0032	-0.001	-0.29	-0.3007	0.2306	-0.001
SPOTRS000035_25215	0.0032	0.0042	0.0033	-0.0009	0.0032	-0.001	-0.29	-0.3007	0.2306	-0.001
SPOTRS000035_25224	0.0083	0.0096	0.0083	-0.0013	0.0083	-0.0014	-0.1612	-0.1666	0.1418	-0.0014
SPOTRS000035_25244	0.3986	0.3805	0.4659	0.0854	0.4684	0.0879	0.1833	0.1877	-0.0476	0.1419
SPOTRS000035_25247	0.0086	0.0105	0.0086	-0.0019	0.0085	-0.002	-0.2257	-0.2339	0.1874	-0.002
SPOTRS000035_25263	0.0395	0.0566	0.0593	0.0028	0.0594	0.0029	0.0469	0.0481	0.3021	0.003
SPOTRS000035_25286	0.0056	0.0071	0.0056	-0.0015	0.0055	-0.0016	-0.2713	-0.2812	0.2181	-0.0016
SPOTRS000035_25349	0.005	0.0166	0.0096	-0.007	0.0094	-0.0072	-0.7257	-0.7671	0.7012	-0.0073
SPOTRS000036_1664	0.3088	0.3402	0.4574	0.1172	0.4616	0.1214	0.2562	0.2629	0.0925	0.184
SPOTRS000037_1239	0.3389	0.3548	0.5017	0.1468	0.506	0.1512	0.2927	0.2987	0.0447	0.2343
SPOTRS000037_1244	0.0158	0.0153	0.0158	0.0004	0.0158	0.0004	0.0268	0.0275	-0.0298	0.0004
SPOTRS000039_9426	0.0499	0.0933	0.1442	0.0509	0.1457	0.0523	0.3527	0.3591	0.4658	0.0577
SPOTRS000039_9917	0.2561	0.3073	0.408	0.1008	0.4111	0.1038	0.247	0.2526	0.1666	0.1499
SPOTRS000039_9931	0.0134	0.0158	0.0134	-0.0024	0.0133	-0.0025	-0.182	-0.1886	0.155	-0.0026
SPOTRS000039_9938	0.0852	0.0554	0.1338	0.0784	0.1362	0.0807	0.5858	0.593	-0.537	0.0855
SPOTRS000039_9939	0.0411	0.0381	0.059	0.021	0.0597	0.0216	0.3553	0.3622	-0.0789	0.0225
SPOTRS000039_9951	0.2561	0.3073	0.408	0.1008	0.4111	0.1038	0.247	0.2526	0.1666	0.1499
SPOTRS000039_10127	0.041	0.069	0.057	-0.012	0.0566	-0.0124	-0.2107	-0.2185	0.4047	-0.0133
SPOTRS000039_10158	0.0132	0.0153	0.0133	-0.002	0.0132	-0.0021	-0.1518	-0.1572	0.1329	-0.0021
SPOTRS000039_10188	0.1379	0.2109	0.3361	0.1252	0.3398	0.1289	0.3726	0.3794	0.3461	0.1634
SPOTRS000039_10190	0.0062	0.0081	0.0062	-0.0019	0.0062	-0.0019	-0.3014	-0.313	0.2368	-0.0019
SPOTRS000039_10212	0.1221	0.3755	0.5015	0.126	0.5052	0.1297	0.2513	0.2567	0.6749	0.2077
SPOTRS000039_14787	0.0093	0.0655	0.0592	-0.0063	0.059	-0.0065	-0.1067	-0.1101	0.8578	-0.007
SPOTRS000039_14796	0.0018	0.0071	0.0049	-0.0022	0.0048	-0.0023	-0.4611	-0.4811	0.7482	-0.0023
SPOTRS000039_14820	0.131	0.1839	0.1873	0.0034	0.1874	0.0035	0.0181	0.0186	0.2873	0.0043
SPOTRS000039_14856	0.1691	0.1269	0.1634	0.0365	0.1644	0.0375	0.2231	0.2282	-0.3328	0.043
SPOTRS000039_14874	0.2407	0.2446	0.3121	0.0675	0.3141	0.0695	0.2164	0.2214	0.0156	0.092
SPOTRS000039_15924	0.2672	0.3813	0.5058	0.1246	0.5106	0.1294	0.2463	0.2534	0.2991	0.2091
SPOTRS000039_15934	0.0897	0.0817	0.1786	0.0969	0.1825	0.1008	0.5426	0.5523	-0.0986	0.1098
SPOTRS000039_15940	0.0634	0.2661	0.2402	-0.0259	0.2392	-0.0269	-0.1079	-0.1127	0.7616	-0.0367
SPOTRS000039_15954	0.1124	0.1574	0.2135	0.0561	0.2157	0.0583	0.2628	0.2704	0.2856	0.0692
SPOTRS000039_15957	0.1898	0.2443	0.4023	0.158	0.4086	0.1643	0.3928	0.4021	0.2229	0.2174
SPOTRS000039_16196	0.5198	0.4887	0.5028	0.0141	0.5033	0.0145	0.028	0.0289	-0.0636	0.0284
SPOTRS000039_16245	0.0319	0.0338	0.0605	0.0267	0.0613	0.0275	0.4408	0.4484	0.0572	0.0285
SPOTRS000039_16363	0.0014	0.0019	0.0014	-0.0005	0.0014	-0.0005	-0.3331	-0.3463	0.2572	-0.0005
SPOTRS000039_16391	0.0568	0.047	0.0554	0.0084	0.0557	0.0086	0.1514	0.1551	-0.2079	0.0091
SPOTRS000039_16456	0.0462	0.1259	0.1452	0.0193	0.1458	0.02	0.1329	0.1368	0.633	0.0228
SPOTRS000039_16466	0.1259	0.2094	0.3195	0.1101	0.3233	0.1139	0.3446	0.3523	0.3987	0.1441
SPOTRS000039_16470	0.072	0.1321	0.2568	0.1247	0.2611	0.129	0.4856	0.4941	0.4548	0.1486
SPOTRS000039_16473	0.0059	0.028	0.0191	-0.0089	0.0189	-0.0092	-0.4645	-0.4854	0.7902	-0.0094
SPOTRS000039_16489	0.0396	0.0343	0.0425	0.0081	0.0428	0.0084	0.1913	0.1966	-0.1535	0.0087
SPOTRS000039_16503	0.4709	0.4708	0.4765	0.0057	0.4767	0.0059	0.012	0.0124	-0.0003	0.0112
SPOTRS000039_16512	0.7194	0.4742	0.4958	0.0216	0.4964	0.0222	0.0436	0.0448	-0.5169	0.0423
SPOTRS000039_16524	0.0484	0.0361	0.0474	0.0113	0.0477	0.0116	0.2386	0.244	-0.342	0.0121
SPOTRS000039_16532	0.2652	0.1939	0.2379	0.044	0.2392	0.0453	0.1848	0.1893	-0.3674	0.0562
SPOTRS000039_16545	0.0445	0.0468	0.0438	-0.003	0.0437	-0.0031	-0.0679	-0.0701	0.0485	-0.0032
SPOTRS000039_16546	0.3868	0.3519	0.3659	0.014	0.3663	0.0144	0.0383	0.0394	-0.0994	0.0223
SPOTRS000039_16566	0.059	0.0536	0.0576	0.0039	0.0577	0.0041	0.0684	0.0703	-0.1007	0.0043
SPOTRS000039_17254	0.0033	0.0175	0.0115	-0.006	0.0114	-0.0062	-0.521	-0.5447	0.8136	-0.0063
SPOTRS000039_17291	0.0033	0.0175	0.0115	-0.006	0.0114	-0.0062	-0.521	-0.5447	0.8136	-0.0063
SPOTRS000039_17299	0.0063	0.0206	0.014	-0.0067	0.0138	-0.0069	-0.4764	-0.4974	0.6957	-0.007
SPOTRS000039_17410	0.0021	0.0224	0.0132	-0.0093	0.0129	-0.0095	-0.7045	-0.7395	0.9047	-0.0097
SPOTRS000039_17414	0.0103	0.1143	0.0923	-0.0221	0.0917	-0.0227	-0.239	-0.2475	0.9101	-0.0256
SPOTRS000039_17432	0.004	0.0251	0.0682	0.0431	0.0694	0.0444	0.6325	0.639	0.8409	0.0455
SPOTRS000039_17434	0	0.0707	0.0637	-0.007	0.0635	-0.0072	-0.11	-0.1135	1	-0.0078
SPOTRS000039_17459	0.1378	0.2352	0.3124	0.0773	0.3147	0.0795	0.2474	0.2527	0.4141	0.1039
SPOTRS000041_2136	0.0398	0.2793	0.2688	-0.0105	0.2684	-0.0109	-0.039	-0.0406	0.8575	-0.0151
SPOTRS000041_10110	0.0226	0.0474	0.0298	-0.0176	0.0292	-0.0181	-0.5907	-0.6206	0.523	-0.019
SPOTRS000041_10128	0.0303	0.0476	0.0688	0.0212	0.0694	0.0218	0.3077	0.3143	0.3636	0.0229
SPOTRS000041_10130	0.1371	0.1927	0.2918	0.0991	0.2948	0.1021	0.3397	0.3463	0.2887	0.1264
SPOTRS000041_10137	0.0292	0.0836	0.0922	0.0085	0.0924	0.0088	0.0927	0.0952	0.6508	0.0096
SPOTRS000041_10143	0.0707	0.1286	0.1646	0.0359	0.1658	0.0371	0.2184	0.2241	0.4501	0.0426
SPOTRS000041_10164	0.0703	0.2703	0.3389	0.0686	0.3412	0.0709	0.2025	0.2079	0.7397	0.0972
SPOTRS000041_10182	0.022	0.0313	0.0865	0.0552	0.0884	0.057	0.6378	0.6453	0.2991	0.0589
SPOTRS000042_9401	0.0083	0.0142	0.0109	-0.0033	0.0108	-0.0034	-0.2983	-0.3094	0.4122	-0.0034
SPOTRS000042_9409	0.0031	0.004	0.0032	-0.0009	0.0031	-0.0009	-0.27	-0.2802	0.2182	-0.0009
SPOTRS000042_9410	0.0031	0.004	0.0032	-0.0009	0.0031	-0.0009	-0.27	-0.2802	0.2182	-0.0009
SPOTRS000042_9432	0.0648	0.0376	0.0628	0.0251	0.0635	0.0258	0.4003	0.4071	-0.7216	0.0269
SPOTRS000042_9444	0.1204	0.0695	0.1626	0.0931	0.1653	0.0958	0.5726	0.5794	-0.7315	0.1029
SPOTRS000042_9448	0.1528	0.1137	0.1763	0.0626	0.1781	0.0644	0.3553	0.3618	-0.3442	0.0727
SPOTRS000042_9460	0.0156	0.0148	0.0156	0.0008	0.0156	0.0008	0.0522	0.0536	-0.058	0.0009
SPOTRS000042_12476	0.2125	0.1567	0.1925	0.0357	0.1935	0.0368	0.1857	0.19	-0.3558	0.0436
SPOTRS000042_12503	0.0278	0.0244	0.0275	0.0031	0.0276	0.0032	0.1143	0.1172	-0.14	0.0033
SPOTRS000042_12505	0.0063	0.0073	0.0063	-0.001	0.0063	-0.001	-0.1508	-0.1558	0.1348	-0.001
SPOTRS000042_12528	0.0183	0.0213	0.0183	-0.0031	0.0182	-0.0032	-0.1678	-0.1734	0.1424	-0.0032
SPOTRS000042_12563	0.2744	0.2981	0.4154	0.1173	0.4188	0.1207	0.2823	0.2882	0.0796	0.172
SPOTRS000042_12580	0.1275	0.1476	0.2194	0.0718	0.2215	0.0739	0.3272	0.3337	0.1362	0.0867
SPOTRS000042_12586	0.0967	0.0898	0.1816	0.0918	0.1843	0.0945	0.5055	0.5127	-0.0762	0.1038
SPOTRS000042_12602	0.1599	0.1296	0.2218	0.0922	0.2245	0.0949	0.4157	0.4227	-0.2342	0.109
SPOTRS000042_12700	0.0278	0.0139	0.0274	0.0135	0.0278	0.0139	0.493	0.5	-1	0.0141
SPOTRS000042_12705	0.1498	0.0815	0.1386	0.0572	0.1403	0.0588	0.4124	0.4192	-0.8385	0.064
SPOTRS000042_12709	0.4082	0.3435	0.4989	0.1555	0.5034	0.1599	0.3116	0.3177	-0.1886	0.2435
SPOTRS000042_12735	0.0668	0.0671	0.0846	0.0175	0.0851	0.018	0.2069	0.2116	0.0045	0.0193
SPOTRS000042_12739	0.0758	0.0906	0.0814	-0.0092	0.0811	-0.0095	-0.1129	-0.1165	0.1632	-0.0104
SPOTRS000042_14674	0.1792	0.2406	0.3305	0.0899	0.3331	0.0926	0.2721	0.2779	0.255	0.1219
SPOTRS000044_6871	0.0515	0.0384	0.0504	0.012	0.0507	0.0123	0.2382	0.2434	-0.3436	0.0128
SPOTRS000044_6879	0.0816	0.0998	0.107	0.0071	0.1072	0.0073	0.0667	0.0684	0.1827	0.0081
SPOTRS000044_6890	0.0965	0.0649	0.092	0.0271	0.0928	0.0279	0.2944	0.3003	-0.486	0.0298
SPOTRS000044_6899	0.1244	0.1047	0.1199	0.0151	0.1203	0.0156	0.1262	0.1294	-0.188	0.0174
SPOTRS000044_6903	0.3335	0.3287	0.319	-0.0097	0.3187	-0.01	-0.0305	-0.0314	-0.0145	-0.0149
SPOTRS000044_6911	0.4191	0.3922	0.4136	0.0214	0.4142	0.0221	0.0519	0.0533	-0.0686	0.0363
SPOTRS000044_6913	0.4191	0.3922	0.4136	0.0214	0.4142	0.0221	0.0519	0.0533	-0.0686	0.0363
SPOTRS000044_6914	0.0965	0.0649	0.092	0.0271	0.0928	0.0279	0.2944	0.3003	-0.486	0.0298
SPOTRS000045_20191	0.5017	0.3538	0.4956	0.1418	0.4998	0.146	0.2861	0.2921	-0.418	0.2259
SPOTRS000045_20194	0.0304	0.0166	0.0299	0.0133	0.0303	0.0137	0.4462	0.4534	-0.8327	0.014
SPOTRS000045_20238	0.0303	0.0165	0.0298	0.0133	0.0302	0.0137	0.4476	0.4548	-0.8371	0.014
SPOTRS000045_25904	0.3713	0.4276	0.4998	0.0721	0.5022	0.0746	0.1444	0.1485	0.1317	0.1303
SPOTRS000045_25906	0.3555	0.4225	0.501	0.0785	0.5037	0.0811	0.1567	0.1611	0.1587	0.1405
SPOTRS000045_25908	0.2518	0.4027	0.4982	0.0955	0.5013	0.0987	0.1917	0.1968	0.3747	0.1652
SPOTRS000045_25910	0.249	0.449	0.5032	0.0542	0.505	0.056	0.1077	0.1109	0.4455	0.1017
SPOTRS000046_2893	0.0054	0.0067	0.0054	-0.0013	0.0054	-0.0013	-0.2427	-0.2514	0.2	-0.0014
SPOTRS000046_2900	0.1969	0.1738	0.1807	0.007	0.1809	0.0072	0.0386	0.0397	-0.1333	0.0087
SPOTRS000046_2902	0.1379	0.0961	0.1445	0.0484	0.1459	0.0497	0.3347	0.341	-0.4345	0.055
SPOTRS000046_2905	0.0015	0.0019	0.0015	-0.0004	0.0015	-0.0004	-0.2954	-0.3064	0.2345	-0.0004
SPOTRS000046_2907	0.0478	0.0562	0.0496	-0.0066	0.0494	-0.0068	-0.1339	-0.1382	0.1491	-0.0072
SPOTRS000046_2908	0.0075	0.0094	0.0075	-0.0019	0.0075	-0.0019	-0.2511	-0.2601	0.2046	-0.002
SPOTRS000046_2909	0.5334	0.3787	0.4034	0.0246	0.4041	0.0254	0.0611	0.0627	-0.4084	0.0408
SPOTRS000046_2915	0.0015	0.0019	0.0015	-0.0004	0.0015	-0.0004	-0.2954	-0.3064	0.2345	-0.0004
SPOTRS000046_2916	0.0278	0.0139	0.0274	0.0135	0.0278	0.0139	0.493	0.5	-1	0.0141
SPOTRS000046_2917	0.0478	0.0562	0.0496	-0.0066	0.0494	-0.0068	-0.1339	-0.1382	0.1491	-0.0072
SPOTRS000046_2925	0.0075	0.0094	0.0075	-0.0019	0.0075	-0.0019	-0.2511	-0.2601	0.2046	-0.002
SPOTRS000046_2927	0.0903	0.0792	0.0866	0.0074	0.0868	0.0076	0.0851	0.0874	-0.1396	0.0082
SPOTRS000046_2930	0.0042	0.0054	0.0043	-0.0012	0.0042	-0.0012	-0.2713	-0.2812	0.2187	-0.0012
SPOTRS000046_2935	0.1838	0.1496	0.1676	0.018	0.1681	0.0185	0.1073	0.11	-0.2287	0.0218
SPOTRS000046_2939	0.0278	0.0139	0.0274	0.0135	0.0278	0.0139	0.493	0.5	-1	0.0141
SPOTRS000046_2946	0.0029	0.0082	0.0058	-0.0023	0.0058	-0.0024	-0.4019	-0.4182	0.6515	-0.0024
SPOTRS000046_2948	0.0075	0.0094	0.0075	-0.0019	0.0075	-0.0019	-0.2511	-0.2601	0.2046	-0.002
SPOTRS000046_2949	0.0048	0.0062	0.0048	-0.0014	0.0048	-0.0014	-0.293	-0.3039	0.2318	-0.0015
SPOTRS000046_2950	0.0048	0.0062	0.0048	-0.0014	0.0048	-0.0014	-0.293	-0.3039	0.2318	-0.0015
SPOTRS000046_2952	0.0085	0.0104	0.0085	-0.0019	0.0085	-0.0019	-0.2192	-0.2269	0.1831	-0.0019
SPOTRS000046_3262	0.0536	0.0805	0.0773	-0.0033	0.0772	-0.0034	-0.0421	-0.0438	0.3341	-0.0037
SPOTRS000046_3284	0.0905	0.1387	0.1266	-0.0121	0.1261	-0.0126	-0.096	-0.1002	0.3478	-0.0147
SPOTRS000046_3285	0.3574	0.4286	0.4879	0.0594	0.4903	0.0617	0.1217	0.1259	0.166	0.1081
SPOTRS000046_3288	0.0192	0.0206	0.0193	-0.0013	0.0192	-0.0013	-0.0666	-0.0694	0.0649	-0.0014
SPOTRS000046_3291	0.0665	0.0529	0.0647	0.0119	0.0652	0.0123	0.1833	0.1893	-0.2583	0.013
SPOTRS000046_3292	0.0045	0.0068	0.0046	-0.0022	0.0045	-0.0023	-0.4762	-0.5049	0.3355	-0.0023
SPOTRS000046_3295	0.0348	0.041	0.0347	-0.0063	0.0345	-0.0065	-0.1812	-0.1898	0.151	-0.0068
SPOTRS000046_3296	0.1151	0.1261	0.1323	0.0062	0.1326	0.0065	0.0471	0.0489	0.0871	0.0074
SPOTRS000046_3297	0.0153	0.0663	0.1098	0.0435	0.1115	0.0452	0.396	0.4054	0.7691	0.0484
SPOTRS000046_3306	0.0156	0.0204	0.0157	-0.0047	0.0155	-0.0049	-0.2992	-0.315	0.2377	-0.005
SPOTRS000046_3309	0.0121	0.0183	0.0123	-0.006	0.012	-0.0063	-0.4899	-0.5197	0.3393	-0.0064
SPOTRS000046_3439	0.3971	0.5179	0.5039	-0.014	0.5034	-0.0145	-0.0278	-0.0289	0.2332	-0.0301
SPOTRS000046_3445	0	0.0725	0.0414	-0.0311	0.0403	-0.0322	-0.7492	-0.7973	1	-0.0347
SPOTRS000046_3462	0.1422	0.1742	0.1921	0.0179	0.1927	0.0185	0.0931	0.0961	0.1835	0.0224
SPOTRS000046_3477	0.1647	0.2983	0.3205	0.0222	0.3213	0.023	0.0693	0.0716	0.448	0.0328
SPOTRS000046_3478	0	0.0325	0.0169	-0.0157	0.0163	-0.0162	-0.9304	-0.9967	1	-0.0168
SPOTRS000046_3499	0.004	0.0743	0.0532	-0.0211	0.0524	-0.0219	-0.3967	-0.4175	0.9466	-0.0236
SPOTRS000046_3502	0.0055	0.0082	0.0056	-0.0026	0.0055	-0.0027	-0.4653	-0.4909	0.3293	-0.0027
SPOTRS000046_3523	0.0385	0.0222	0.0378	0.0156	0.0384	0.0162	0.4124	0.4213	-0.7325	0.0165
SPOTRS000047_3992	0.0115	0.0137	0.0116	-0.0021	0.0115	-0.0022	-0.1837	-0.1905	0.159	-0.0022
SPOTRS000047_3999	0.2803	0.244	0.3534	0.1094	0.3568	0.1128	0.3096	0.3162	-0.1489	0.1492
SPOTRS000047_4004	0.1031	0.1053	0.1412	0.036	0.1424	0.0371	0.2548	0.2607	0.0201	0.0415
SPOTRS000047_4010	0.003	0.004	0.0031	-0.0009	0.003	-0.0009	-0.2962	-0.3083	0.2357	-0.0009
SPOTRS000047_4025	0.003	0.004	0.0031	-0.0009	0.003	-0.0009	-0.2962	-0.3083	0.2357	-0.0009
SPOTRS000047_4030	0.0558	0.0561	0.0598	0.0037	0.0599	0.0038	0.0624	0.0642	0.0047	0.0041
SPOTRS000047_4036	0.1015	0.1016	0.1368	0.0352	0.1379	0.0363	0.2575	0.2634	0.0008	0.0404
SPOTRS000047_4039	0.003	0.004	0.0031	-0.001	0.003	-0.001	-0.3148	-0.3278	0.2463	-0.001
SPOTRS000047_4040	0.1031	0.1053	0.1412	0.036	0.1424	0.0371	0.2548	0.2607	0.0201	0.0415
SPOTRS000048_122	0.0764	0.0681	0.0764	0.0083	0.0766	0.0085	0.1087	0.1114	-0.1221	0.0092
SPOTRS000048_128	0.611	0.4063	0.4276	0.0214	0.4283	0.022	0.05	0.0513	-0.504	0.037
SPOTRS000048_138	0.1751	0.1457	0.1627	0.017	0.1632	0.0175	0.1045	0.1071	-0.2016	0.0205
SPOTRS000048_141	0.0125	0.0145	0.0125	-0.0019	0.0125	-0.002	-0.1555	-0.1606	0.1357	-0.002
SPOTRS000049_3674	0.1857	0.2114	0.2929	0.0815	0.2953	0.0839	0.2784	0.2842	0.1214	0.1064
SPOTRS000049_3828	0.1138	0.3312	0.3418	0.0107	0.3422	0.011	0.0312	0.0322	0.6564	0.0165
SPOTRS000049_3873	0	0.0499	0.0304	-0.0195	0.0297	-0.0201	-0.6421	-0.678	1	-0.0212
SPOTRS000049_15925	0.0156	0.0149	0.0155	0.0006	0.0156	0.0007	0.0413	0.0425	-0.0456	0.0007
SPOTRS000049_15940	0.2173	0.1891	0.2144	0.0253	0.2151	0.0261	0.1181	0.1211	-0.149	0.0321
SPOTRS000049_15950	0.2707	0.2339	0.2686	0.0347	0.2697	0.0357	0.1293	0.1326	-0.1573	0.0467
SPOTRS000049_15959	0.0221	0.0305	0.0247	-0.0058	0.0245	-0.006	-0.2357	-0.2444	0.2734	-0.0062
SPOTRS000049_24962	0.8026	0.5183	0.4976	-0.0207	0.497	-0.0214	-0.0417	-0.043	-0.5486	-0.0443
SPOTRS000049_24968	0.0167	0.0183	0.0166	-0.0016	0.0166	-0.0017	-0.0976	-0.1008	0.0877	-0.0017
SPOTRS000049_24977	0.8026	0.5183	0.4976	-0.0207	0.497	-0.0214	-0.0417	-0.043	-0.5486	-0.0443
SPOTRS000049_25000	0.3805	0.3176	0.345	0.0274	0.3458	0.0282	0.0794	0.0815	-0.1981	0.0413
SPOTRS000049_25015	0.8026	0.5183	0.4976	-0.0207	0.497	-0.0214	-0.0417	-0.043	-0.5486	-0.0443
SPOTRS000049_25046	0.891	0.4941	0.4994	0.0053	0.4995	0.0055	0.0107	0.011	-0.8035	0.0108
SPOTRS000049_25052	0.891	0.4941	0.4994	0.0053	0.4995	0.0055	0.0107	0.011	-0.8035	0.0108
SPOTRS000049_25695	0.0726	0.1772	0.1618	-0.0153	0.1613	-0.0159	-0.0947	-0.0984	0.59	-0.0193
SPOTRS000049_25707	0.0039	0.0136	0.0082	-0.0054	0.008	-0.0056	-0.6577	-0.6976	0.7092	-0.0056
SPOTRS000049_29258	0.0043	0.0054	0.0043	-0.001	0.0043	-0.0011	-0.2428	-0.2517	0.2003	-0.0011
SPOTRS000049_29262	0.1442	0.1066	0.1341	0.0276	0.135	0.0284	0.2057	0.2105	-0.3529	0.0318
SPOTRS000049_29275	0.0014	0.0018	0.0014	-0.0004	0.0014	-0.0004	-0.2677	-0.2778	0.2174	-0.0004
SPOTRS000049_29288	0.0026	0.0032	0.0026	-0.0006	0.0026	-0.0006	-0.2356	-0.2443	0.1963	-0.0006
SPOTRS000049_29346	0.05	0.0306	0.0488	0.0183	0.0493	0.0188	0.374	0.3806	-0.6362	0.0194
SPOTRS000049_29472	0.0054	0.0135	0.01	-0.0034	0.0099	-0.0035	-0.3395	-0.3535	0.5955	-0.0036
SPOTRS000049_29490	0.1996	0.1721	0.1946	0.0225	0.1953	0.0231	0.1154	0.1184	-0.1593	0.0279
SPOTRS000049_29517	0.0029	0.0037	0.0029	-0.0008	0.0029	-0.0008	-0.2792	-0.2898	0.2241	-0.0008
SPOTRS000049_31652	0.0339	0.1314	0.2303	0.0989	0.2335	0.1021	0.4296	0.4373	0.7423	0.1176
SPOTRS000049_31678	0.0122	0.0186	0.0152	-0.0033	0.0151	-0.0034	-0.2182	-0.2261	0.3426	-0.0035
SPOTRS000049_31694	0.0466	0.0832	0.0878	0.0046	0.0879	0.0048	0.0529	0.0543	0.4393	0.0052
SPOTRS000049_31749	0.2084	0.2141	0.2397	0.0255	0.2404	0.0263	0.1065	0.1092	0.0268	0.0334
SPOTRS000049_31759	0.0045	0.0059	0.0045	-0.0013	0.0045	-0.0014	-0.2933	-0.3042	0.2321	-0.0014
SPOTRS000049_31761	0.0056	0.0114	0.0084	-0.003	0.0083	-0.0031	-0.3556	-0.3695	0.5119	-0.0031
SPOTRS000049_31775	0.0833	0.0554	0.0823	0.0269	0.0831	0.0277	0.3271	0.3333	-0.5041	0.0293
SPOTRS000049_33211	0.0419	0.0988	0.0925	-0.0063	0.0924	-0.0065	-0.068	-0.0701	0.576	-0.0072
SPOTRS000049_35181	0.2121	0.2545	0.3518	0.0974	0.3554	0.101	0.2767	0.284	0.1666	0.1354
SPOTRS000049_38097	0.0046	0.006	0.0047	-0.0014	0.0046	-0.0014	-0.2914	-0.3023	0.2312	-0.0014
SPOTRS000049_38105	0.0272	0.0493	0.0997	0.0504	0.1014	0.0521	0.5053	0.5137	0.448	0.0548
SPOTRS000049_38139	0.0272	0.0493	0.0997	0.0504	0.1014	0.0521	0.5053	0.5137	0.448	0.0548
SPOTRS000049_38145	0.055	0.0787	0.1388	0.0601	0.1408	0.0621	0.4329	0.4412	0.301	0.0674
SPOTRS000049_38156	0.6347	0.4079	0.4439	0.036	0.4449	0.037	0.0811	0.0832	-0.556	0.0625
SPOTRS000049_38161	0.4157	0.301	0.3869	0.0859	0.3894	0.0884	0.2221	0.227	-0.3812	0.1264
SPOTRS000049_38172	0.0193	0.0217	0.0193	-0.0025	0.0192	-0.0025	-0.1272	-0.1313	0.1105	-0.0026
SPOTRS000049_38190	0.6347	0.4079	0.4439	0.036	0.4449	0.037	0.0811	0.0832	-0.556	0.0625
SPOTRS000049_38196	0.6347	0.4079	0.4439	0.036	0.4449	0.037	0.0811	0.0832	-0.556	0.0625
SPOTRS000049_38205	0.0436	0.0312	0.0427	0.0115	0.043	0.0118	0.2687	0.2743	-0.3944	0.0122
SPOTRS000049_38232	0.0539	0.0525	0.0786	0.0261	0.0793	0.0269	0.3325	0.3388	-0.0266	0.0284
SPOTRS000049_38244	0.3403	0.3375	0.404	0.0664	0.4059	0.0683	0.1645	0.1684	-0.0081	0.1032
SPOTRS000049_45720	0.3443	0.3178	0.4999	0.1821	0.5053	0.1875	0.3643	0.371	-0.0833	0.2748
SPOTRS000049_45746	0.0286	0.0386	0.0369	-0.0017	0.0369	-0.0017	-0.0452	-0.0466	0.2601	-0.0018
SPOTRS000049_45755	0.1561	0.1025	0.1442	0.0417	0.1454	0.0429	0.2893	0.2953	-0.5232	0.0479
SPOTRS000049_45767	0.0017	0.0111	0.0078	-0.0034	0.0077	-0.0035	-0.431	-0.4494	0.8491	-0.0035
SPOTRS000049_45777	0.0527	0.0448	0.0515	0.0067	0.0517	0.0069	0.1308	0.1341	-0.1768	0.0073
SPOTRS000049_45781	0.0527	0.0448	0.0515	0.0067	0.0517	0.0069	0.1308	0.1341	-0.1768	0.0073
SPOTRS000049_45793	0.0302	0.0163	0.0297	0.0134	0.0301	0.0138	0.4503	0.4575	-0.8463	0.014
SPOTRS000049_45796	0.0597	0.1019	0.0983	-0.0036	0.0982	-0.0037	-0.0368	-0.0379	0.4137	-0.0041
SPOTRS000049_45808	0.0174	0.0218	0.0205	-0.0014	0.0205	-0.0014	-0.0661	-0.0681	0.2046	-0.0014
SPOTRS000049_45812	0.2951	0.3839	0.4955	0.1117	0.4988	0.115	0.2254	0.2305	0.2312	0.1866
SPOTRS000049_45829	0.0316	0.018	0.0311	0.0131	0.0315	0.0134	0.42	0.427	-0.7502	0.0137
SPOTRS000049_45845	0.0032	0.0172	0.0128	-0.0044	0.0127	-0.0046	-0.3474	-0.3613	0.8159	-0.0047
SPOTRS000049_45848	0.3063	0.3705	0.4926	0.1221	0.4962	0.1257	0.2479	0.2533	0.1733	0.1997
SPOTRS000049_46125	0.0021	0.0029	0.0021	-0.0008	0.0021	-0.0008	-0.3876	-0.4052	0.2883	-0.0008
SPOTRS000049_48889	0.0999	0.1146	0.1379	0.0233	0.1386	0.024	0.169	0.173	0.1283	0.0271
SPOTRS000049_48902	0.0615	0.0563	0.0625	0.0062	0.0627	0.0064	0.099	0.1015	-0.0918	0.0067
SPOTRS000049_48926	0.0615	0.0563	0.0625	0.0062	0.0627	0.0064	0.099	0.1015	-0.0918	0.0067
SPOTRS000049_48937	0.2638	0.2729	0.3257	0.0528	0.3272	0.0543	0.162	0.1659	0.0336	0.0747
SPOTRS000049_50383	0.0048	0.0108	0.0077	-0.0031	0.0076	-0.0032	-0.3972	-0.4137	0.5559	-0.0032
SPOTRS000049_50409	0.2251	0.2294	0.38	0.1505	0.3844	0.155	0.3962	0.4031	0.019	0.2011
SPOTRS000049_50429	0.0313	0.0591	0.1153	0.0562	0.1169	0.0579	0.4875	0.4948	0.47	0.0615
SPOTRS000049_50441	0.0476	0.0293	0.0466	0.0172	0.0471	0.0177	0.3701	0.3769	-0.624	0.0183
SPOTRS000049_50606	0.0265	0.0311	0.0789	0.0479	0.0803	0.0493	0.6065	0.6132	0.1464	0.0508
SPOTRS000049_50636	0.0139	0.0294	0.021	-0.0083	0.0208	-0.0086	-0.3963	-0.4123	0.527	-0.0088
SPOTRS000049_50639	0.0265	0.0311	0.0789	0.0479	0.0803	0.0493	0.6065	0.6132	0.1464	0.0508
SPOTRS000049_50644	0.0139	0.0294	0.021	-0.0083	0.0208	-0.0086	-0.3963	-0.4123	0.527	-0.0088
SPOTRS000049_50655	0.0265	0.0311	0.0789	0.0479	0.0803	0.0493	0.6065	0.6132	0.1464	0.0508
SPOTRS000049_52413	0.1558	0.1321	0.1487	0.0167	0.1492	0.0171	0.1121	0.1149	-0.1797	0.0198
SPOTRS000049_52416	0.1558	0.1321	0.1487	0.0167	0.1492	0.0171	0.1121	0.1149	-0.1797	0.0198
SPOTRS000049_52435	0.0049	0.0061	0.0049	-0.0012	0.0049	-0.0012	-0.2473	-0.2562	0.2031	-0.0013
SPOTRS000049_52494	0.93	0.4902	0.498	0.0078	0.4982	0.008	0.0157	0.0161	-0.8972	0.0158
SPOTRS000049_52513	0.0361	0.0298	0.0356	0.0058	0.0358	0.006	0.1638	0.1677	-0.2132	0.0062
SPOTRS000049_52637	0.0171	0.0227	0.0207	-0.002	0.0206	-0.0021	-0.0971	-0.1003	0.2439	-0.0021
SPOTRS000049_52647	0.139	0.0988	0.1924	0.0936	0.1952	0.0964	0.4867	0.4939	-0.4078	0.107
SPOTRS000049_52691	0.0313	0.03	0.031	0.0009	0.031	0.001	0.0306	0.0314	-0.0422	0.001
SPOTRS000049_52740	0.0328	0.0356	0.0325	-0.0031	0.0324	-0.0032	-0.0958	-0.0988	0.0787	-0.0033
SPOTRS000049_52743	0.0489	0.0458	0.0508	0.005	0.051	0.0052	0.0989	0.1016	-0.0678	0.0054
SPOTRS000049_52764	0.6419	0.4848	0.4964	0.0117	0.4968	0.012	0.0235	0.0242	-0.3242	0.0234
SPOTRS000049_52903	0.0043	0.0054	0.0043	-0.0011	0.0043	-0.0011	-0.2484	-0.2576	0.2041	-0.0011
SPOTRS000049_52953	0.1263	0.0701	0.1184	0.0483	0.1198	0.0497	0.4078	0.4147	-0.8014	0.0534
SPOTRS000049_52972	0.0014	0.0019	0.0014	-0.0004	0.0014	-0.0004	-0.3003	-0.3119	0.2377	-0.0004
SPOTRS000049_52987	0.0983	0.0932	0.1582	0.065	0.1601	0.0669	0.4107	0.4177	-0.054	0.0737
SPOTRS000049_52995	0.0075	0.0257	0.0193	-0.0065	0.0191	-0.0066	-0.3349	-0.3482	0.7102	-0.0068
SPOTRS000049_53006	0.0612	0.072	0.0731	0.0012	0.0732	0.0012	0.0158	0.0162	0.1493	0.0013
SPOTRS000049_53025	0.0162	0.0159	0.0162	0.0002	0.0162	0.0002	0.0132	0.0136	-0.0155	0.0002
SPOTRS000049_53031	0.0237	0.0452	0.0314	-0.0138	0.031	-0.0142	-0.438	-0.4593	0.4755	-0.0149
SPOTRS000049_53035	0.0082	0.0099	0.0082	-0.0017	0.0082	-0.0017	-0.2054	-0.2127	0.1736	-0.0018
SPOTRS000049_53046	0.0029	0.0037	0.0029	-0.0008	0.0029	-0.0008	-0.2746	-0.285	0.2212	-0.0008
SPOTRS000049_53049	0.13	0.1902	0.2191	0.0289	0.22	0.0298	0.1318	0.1356	0.3167	0.0368
SPOTRS000049_53050	0.028	0.0741	0.0479	-0.0262	0.047	-0.027	-0.5466	-0.5753	0.6221	-0.0292
SPOTRS000049_53067	0.13	0.1902	0.2191	0.0289	0.22	0.0298	0.1318	0.1356	0.3167	0.0368
SPOTRS000049_53073	0.13	0.1902	0.2191	0.0289	0.22	0.0298	0.1318	0.1356	0.3167	0.0368
SPOTRS000049_53739	0.0024	0.0428	0.0312	-0.0116	0.0308	-0.012	-0.3723	-0.3915	0.9444	-0.0126
SPOTRS000049_53748	0.0024	0.0428	0.0312	-0.0116	0.0308	-0.012	-0.3723	-0.3915	0.9444	-0.0126
SPOTRS000049_53749	0.0024	0.0428	0.0312	-0.0116	0.0308	-0.012	-0.3723	-0.3915	0.9444	-0.0126
SPOTRS000049_53781	0.0024	0.0428	0.0312	-0.0116	0.0308	-0.012	-0.3723	-0.3915	0.9444	-0.0126
SPOTRS000049_54194	0.0029	0.0151	0.0095	-0.0057	0.0093	-0.0058	-0.5985	-0.6263	0.8116	-0.0059
SPOTRS000049_54240	0.156	0.336	0.4359	0.0999	0.4394	0.1034	0.2292	0.2353	0.5358	0.1557
SPOTRS000049_54636	0.0556	0.0672	0.0803	0.0131	0.0807	0.0134	0.1628	0.1666	0.1738	0.0144
SPOTRS000049_54637	0.037	0.0389	0.0472	0.0083	0.0475	0.0085	0.1755	0.1796	0.0487	0.0089
SPOTRS000049_55029	0.0093	0.0266	0.0308	0.0043	0.031	0.0044	0.1386	0.142	0.6514	0.0045
SPOTRS000049_55035	0.1271	0.17	0.2339	0.0639	0.2357	0.0657	0.2731	0.2787	0.2526	0.0792
SPOTRS000049_55052	0.125	0.0687	0.1173	0.0486	0.1187	0.05	0.4144	0.4212	-0.8202	0.0537
SPOTRS000053_450	0.0235	0.0841	0.1921	0.108	0.1961	0.112	0.5621	0.571	0.7205	0.1223
SPOTRS000053_489	0.0284	0.0353	0.137	0.1017	0.1407	0.1055	0.7426	0.7495	0.1939	0.1093
SPOTRS000053_7504	0.4806	0.4768	0.4546	-0.0222	0.4539	-0.0229	-0.0488	-0.0505	-0.0079	-0.0438
SPOTRS000053_7539	0.26	0.275	0.2953	0.0204	0.296	0.0211	0.069	0.0712	0.0545	0.0291
SPOTRS000053_7798	0.063	0.0519	0.0613	0.0094	0.0616	0.0097	0.1531	0.1574	-0.2133	0.0102
SPOTRS000053_7799	0.5309	0.4571	0.4785	0.0215	0.4793	0.0222	0.0448	0.0463	-0.1614	0.0408
SPOTRS000053_7832	0.3083	0.2929	0.3825	0.0896	0.3854	0.0926	0.2342	0.2401	-0.0525	0.1309
SPOTRS000053_7837	0.5309	0.4571	0.4785	0.0215	0.4793	0.0222	0.0448	0.0463	-0.1614	0.0408
SPOTRS000055_18454	0.0234	0.0174	0.1375	0.1201	0.1414	0.1239	0.8731	0.8766	-0.3434	0.1261
SPOTRS000055_18467	0.0882	0.1079	0.1287	0.0208	0.1293	0.0214	0.1613	0.1654	0.1824	0.024
SPOTRS000055_18495	0.063	0.0691	0.0694	0.0003	0.0694	0.0003	0.0046	0.0047	0.0873	0.0004
SPOTRS000055_24057	0.0159	0.0365	0.0237	-0.0128	0.0233	-0.0132	-0.5377	-0.5658	0.5633	-0.0137
SPOTRS000055_24088	0.104	0.2925	0.4246	0.1321	0.429	0.1365	0.3111	0.3181	0.6445	0.1929
SPOTRS000055_24379	0.0341	0.0208	0.0336	0.0128	0.034	0.0132	0.3809	0.3882	-0.6403	0.0135
SPOTRS000055_24380	0.0341	0.0208	0.0336	0.0128	0.034	0.0132	0.3809	0.3882	-0.6403	0.0135
SPOTRS000055_24400	0.0779	0.2108	0.2308	0.0201	0.2314	0.0207	0.0869	0.0893	0.6302	0.0262
SPOTRS000055_25931	0.0588	0.1279	0.1697	0.0418	0.171	0.0431	0.2466	0.2521	0.5401	0.0494
SPOTRS000055_25934	0.0029	0.004	0.003	-0.001	0.0029	-0.001	-0.3348	-0.3485	0.2584	-0.001
SPOTRS000055_25945	0.091	0.1661	0.1903	0.0243	0.1911	0.025	0.1276	0.1309	0.4519	0.03
SPOTRS000055_26037	0.0154	0.0625	0.0363	-0.0261	0.0352	-0.0272	-0.7184	-0.7738	0.7538	-0.0291
SPOTRS000055_26039	0.0406	0.1464	0.1627	0.0164	0.1635	0.0171	0.1005	0.1044	0.7227	0.02
SPOTRS000056_10417	0.0694	0.0445	0.08	0.0355	0.081	0.0365	0.4434	0.4504	-0.5599	0.0382
SPOTRS000056_10638	0.0032	0.014	0.0099	-0.0041	0.0097	-0.0042	-0.4172	-0.4359	0.7716	-0.0043
SPOTRS000056_10639	0.1322	0.2173	0.2197	0.0025	0.2198	0.0025	0.0112	0.0116	0.3917	0.0032
SPOTRS000056_10640	0.159	0.2869	0.392	0.1051	0.3953	0.1084	0.2682	0.2743	0.4457	0.152
SPOTRS000056_10642	0.159	0.2869	0.392	0.1051	0.3953	0.1084	0.2682	0.2743	0.4457	0.152
SPOTRS000056_10644	0.159	0.2869	0.392	0.1051	0.3953	0.1084	0.2682	0.2743	0.4457	0.152
SPOTRS000056_10645	0.1556	0.1317	0.1807	0.0489	0.1822	0.0505	0.2708	0.277	-0.1808	0.0581
SPOTRS000056_10646	0.0017	0.0073	0.0049	-0.0024	0.0049	-0.0024	-0.4802	-0.5027	0.7699	-0.0025
SPOTRS000056_10653	0.1322	0.2173	0.2197	0.0025	0.2198	0.0025	0.0112	0.0116	0.3917	0.0032
SPOTRS000056_10665	0.159	0.2869	0.392	0.1051	0.3953	0.1084	0.2682	0.2743	0.4457	0.152
SPOTRS000056_10668	0.047	0.0405	0.0519	0.0114	0.0523	0.0118	0.2202	0.2255	-0.1623	0.0123
SPOTRS000056_10759	0.3249	0.4401	0.4483	0.0082	0.4485	0.0084	0.0183	0.0188	0.2618	0.0151
SPOTRS000056_10770	0.2996	0.3089	0.3047	-0.0043	0.3045	-0.0044	-0.014	-0.0144	0.0301	-0.0063
SPOTRS000056_10774	0.1471	0.1132	0.1392	0.026	0.1399	0.0267	0.1866	0.1909	-0.2989	0.0301
SPOTRS000056_10780	0.0734	0.094	0.0883	-0.0057	0.0882	-0.0059	-0.0647	-0.0667	0.2198	-0.0065
SPOTRS000056_10783	0.2341	0.2967	0.3305	0.0338	0.3314	0.0347	0.1021	0.1047	0.2109	0.0494
SPOTRS000056_10784	0.3042	0.2955	0.3016	0.0061	0.3018	0.0062	0.0201	0.0207	-0.0294	0.0089
SPOTRS000056_10794	0.3231	0.4435	0.4561	0.0126	0.4564	0.0129	0.0276	0.0283	0.2714	0.0232
SPOTRS000056_10945	0.0266	0.1074	0.08	-0.0274	0.0791	-0.0283	-0.3428	-0.3574	0.7526	-0.0317
SPOTRS000056_10954	0.1583	0.339	0.4835	0.1445	0.488	0.1491	0.2989	0.3054	0.5331	0.2255
SPOTRS000056_10961	0.0934	0.0739	0.1165	0.0426	0.1178	0.0439	0.3657	0.3729	-0.2646	0.0474
SPOTRS000056_10970	0.1583	0.339	0.4835	0.1445	0.488	0.1491	0.2989	0.3054	0.5331	0.2255
SPOTRS000056_10981	0.0266	0.1074	0.08	-0.0274	0.0791	-0.0283	-0.3428	-0.3574	0.7526	-0.0317
SPOTRS000056_11062	0.1259	0.1939	0.1644	-0.0295	0.1633	-0.0306	-0.1796	-0.1875	0.3508	-0.038
SPOTRS000056_11086	0.0209	0.0715	0.0413	-0.0303	0.0402	-0.0314	-0.7328	-0.7812	0.7075	-0.0338
SPOTRS000058_7984	0.1694	0.1291	0.1726	0.0435	0.1739	0.0448	0.2523	0.2578	-0.3124	0.0515
SPOTRS000058_7986	0.0214	0.0151	0.0212	0.0061	0.0214	0.0063	0.2888	0.2948	-0.4181	0.0064
SPOTRS000058_7995	0.0703	0.0758	0.0742	-0.0016	0.0742	-0.0016	-0.0213	-0.0219	0.0728	-0.0018
SPOTRS000058_8023	0.1342	0.1901	0.244	0.054	0.2458	0.0557	0.2212	0.2267	0.2937	0.0688
SPOTRS000058_8037	0.025	0.0176	0.0369	0.0192	0.0375	0.0199	0.5218	0.5297	-0.4175	0.0202
SPOTRS000058_8046	0.2011	0.2049	0.4292	0.2243	0.4365	0.2316	0.5226	0.5305	0.0184	0.2912
SPOTRS000058_8053	0.1736	0.3263	0.4985	0.1722	0.5041	0.1778	0.3455	0.3527	0.4678	0.2639
SPOTRS000058_9147	0.156	0.1163	0.1961	0.0798	0.1984	0.0821	0.4068	0.4136	-0.3406	0.0929
SPOTRS000059_610	0.1324	0.2813	0.4409	0.1596	0.4457	0.1644	0.362	0.3689	0.5295	0.2288
SPOTRS000059_3374	0.0949	0.1771	0.1655	-0.0117	0.1651	-0.012	-0.0705	-0.0727	0.4643	-0.0146
SPOTRS000059_3375	0.0082	0.0292	0.0206	-0.0086	0.0204	-0.0088	-0.4161	-0.4336	0.7178	-0.0091
SPOTRS000059_3391	0.0304	0.048	0.0509	0.0029	0.051	0.003	0.0571	0.0586	0.3673	0.0031
SPOTRS000059_3400	0.0298	0.0907	0.0858	-0.0048	0.0857	-0.005	-0.0562	-0.0579	0.6714	-0.0055
SPOTRS000059_3407	0.0298	0.0907	0.0858	-0.0048	0.0857	-0.005	-0.0562	-0.0579	0.6714	-0.0055
SPOTRS000059_3414	0.005	0.0069	0.0051	-0.0018	0.005	-0.0018	-0.3464	-0.3602	0.2639	-0.0018
SPOTRS000059_3424	0.0651	0.0934	0.0878	-0.0056	0.0876	-0.0057	-0.0635	-0.0655	0.303	-0.0063
SPOTRS000059_4761	0.0793	0.0796	0.1319	0.0524	0.1334	0.0539	0.3969	0.4036	0.0032	0.0585
SPOTRS000059_4765	0.0057	0.0114	0.0086	-0.0028	0.0085	-0.0029	-0.3293	-0.3419	0.498	-0.0029
SPOTRS000059_4784	0.088	0.0935	0.2017	0.1082	0.2048	0.1113	0.5366	0.5436	0.0589	0.1228
SPOTRS000059_4844	0.0042	0.016	0.0083	-0.0077	0.0081	-0.008	-0.9311	-0.9909	0.7402	-0.0081
SPOTRS000059_4926	0.1	0.1012	0.1889	0.0877	0.1915	0.0903	0.4643	0.4715	0.012	0.1005
SPOTRS000059_4970	0.091	0.093	0.1271	0.034	0.1281	0.035	0.2679	0.2736	0.0223	0.0386
SPOTRS000059_4973	0.0302	0.0212	0.0327	0.0115	0.033	0.0118	0.3506	0.3573	-0.4208	0.0121
SPOTRS000059_4974	0.0053	0.0118	0.0086	-0.0033	0.0085	-0.0034	-0.3802	-0.3958	0.5503	-0.0034
SPOTRS000059_5504	0.3775	0.3756	0.4282	0.0526	0.4297	0.0541	0.1228	0.1259	-0.0052	0.0867
SPOTRS000059_6022	0.0153	0.0338	0.0191	-0.0147	0.0186	-0.0151	-0.7687	-0.8137	0.5482	-0.0157
SPOTRS000059_6039	0.0055	0.0221	0.0103	-0.0118	0.01	-0.0122	-1.1405	-1.2223	0.7504	-0.0124
SPOTRS000059_6049	0.0162	0.0811	0.0511	-0.03	0.0501	-0.031	-0.5877	-0.6184	0.8008	-0.0337
SPOTRS000059_6050	0.0378	0.2806	0.3286	0.0479	0.3301	0.0495	0.1459	0.1499	0.8652	0.0688
SPOTRS000059_6054	0.0042	0.0199	0.009	-0.0109	0.0087	-0.0112	-1.2039	-1.293	0.7867	-0.0115
SPOTRS000059_6058	0.0049	0.0161	0.0085	-0.0076	0.0082	-0.0078	-0.8972	-0.9537	0.6929	-0.008
SPOTRS000059_6072	0.0079	0.014	0.0081	-0.0059	0.0079	-0.0061	-0.729	-0.7706	0.4341	-0.0062
SPOTRS000059_6402	0.0311	0.0768	0.0573	-0.0195	0.0567	-0.0201	-0.3395	-0.3539	0.5946	-0.0218
SPOTRS000059_6425	0.0063	0.0538	0.0916	0.0378	0.0928	0.039	0.4125	0.4199	0.8827	0.0412
SPOTRS000059_6426	0.0063	0.0538	0.0916	0.0378	0.0928	0.039	0.4125	0.4199	0.8827	0.0412
SPOTRS000059_6430	0.1609	0.2713	0.2857	0.0144	0.2861	0.0148	0.0503	0.0518	0.407	0.0203
SPOTRS000059_8650	0.0908	0.2694	0.4175	0.1481	0.4232	0.1538	0.3547	0.3634	0.6629	0.2105
SPOTRS000059_8760	0.2525	0.2655	0.3679	0.1024	0.371	0.1055	0.2783	0.2844	0.049	0.1436
SPOTRS000059_8831	0.1143	0.087	0.1803	0.0933	0.1831	0.096	0.5173	0.5246	-0.313	0.1052
SPOTRS000060_2195	0.0039	0.1121	0.0846	-0.0275	0.0837	-0.0284	-0.3247	-0.3387	0.9652	-0.0319
SPOTRS000060_2210	0.1237	0.2472	0.361	0.1138	0.3647	0.1175	0.3153	0.3222	0.4995	0.1561
SPOTRS000060_2217	0.0365	0.0899	0.1045	0.0146	0.105	0.0151	0.14	0.1439	0.5942	0.0166
SPOTRS000060_2234	0.1237	0.2472	0.361	0.1138	0.3647	0.1175	0.3153	0.3222	0.4995	0.1561
SPOTRS000060_2476	0.0065	0.0557	0.0933	0.0376	0.0946	0.0389	0.4033	0.4113	0.8841	0.0412
SPOTRS000060_2484	0.011	0.0797	0.0605	-0.0192	0.0599	-0.0198	-0.3174	-0.3315	0.8621	-0.0216
SPOTRS000060_2491	0.0065	0.0288	0.0196	-0.0092	0.0193	-0.0095	-0.4695	-0.4929	0.7761	-0.0098
SPOTRS000060_2502	0.0065	0.0288	0.0196	-0.0092	0.0193	-0.0095	-0.4695	-0.4929	0.7761	-0.0098
SPOTRS000060_7272	0.4301	0.3466	0.479	0.1324	0.4828	0.1362	0.2765	0.2821	-0.2411	0.2085
SPOTRS000060_7287	0.443	0.3625	0.4943	0.1319	0.4981	0.1356	0.2667	0.2723	-0.222	0.2127
SPOTRS000060_7292	0.0284	0.0262	0.0306	0.0043	0.0307	0.0045	0.1421	0.1456	-0.0825	0.0046
SPOTRS000060_7302	0.4336	0.3787	0.4936	0.115	0.4969	0.1183	0.2329	0.238	-0.145	0.1903
SPOTRS000060_7326	0.0125	0.0299	0.0261	-0.0038	0.026	-0.0039	-0.1468	-0.1516	0.5818	-0.0041
SPOTRS000060_7349	0.1317	0.1623	0.2026	0.0404	0.2038	0.0415	0.1993	0.2039	0.1885	0.0496
SPOTRS000060_7350	0.2844	0.2645	0.3323	0.0678	0.3342	0.0697	0.2039	0.2085	-0.0752	0.0948
SPOTRS000060_7401	0.1648	0.1182	0.2178	0.0996	0.2206	0.1024	0.4572	0.4642	-0.3942	0.1161
SPOTRS000060_15520	0.0263	0.0385	0.0357	-0.0028	0.0357	-0.0029	-0.0783	-0.0808	0.3177	-0.003
SPOTRS000060_15618	0.031	0.026	0.0306	0.0046	0.0307	0.0047	0.1505	0.1543	-0.1905	0.0049
SPOTRS000060_15628	0.06	0.0612	0.1232	0.062	0.125	0.0638	0.5031	0.5104	0.0197	0.068
SPOTRS000060_15632	0.0032	0.0043	0.0032	-0.0011	0.0032	-0.0011	-0.3367	-0.3501	0.2587	-0.0011
SPOTRS000060_15640	0.3926	0.3566	0.4747	0.1181	0.4782	0.1216	0.2488	0.2543	-0.1012	0.189
SPOTRS000060_15650	0.3926	0.3566	0.4747	0.1181	0.4782	0.1216	0.2488	0.2543	-0.1012	0.189
SPOTRS000060_15662	0.1198	0.183	0.236	0.053	0.2379	0.0549	0.2247	0.2307	0.3454	0.0672
SPOTRS000060_15687	0.1062	0.1993	0.2649	0.0656	0.2672	0.0678	0.2475	0.2539	0.4671	0.0847
SPOTRS000060_15705	0.1062	0.1993	0.2649	0.0656	0.2672	0.0678	0.2475	0.2539	0.4671	0.0847
SPOTRS000060_15834	0.0239	0.0895	0.061	-0.0286	0.06	-0.0295	-0.4685	-0.491	0.7328	-0.0324
SPOTRS000060_15836	0.021	0.0445	0.0336	-0.0109	0.0332	-0.0113	-0.3248	-0.3388	0.527	-0.0118
SPOTRS000060_15844	0.0209	0.0298	0.0243	-0.0055	0.0242	-0.0056	-0.2239	-0.2328	0.2998	-0.0058
SPOTRS000060_15860	0.0312	0.0473	0.061	0.0137	0.0615	0.0142	0.225	0.2306	0.3395	0.0149
SPOTRS000060_15877	0.0312	0.0473	0.061	0.0137	0.0615	0.0142	0.225	0.2306	0.3395	0.0149
SPOTRS000060_18948	0.0038	0.0049	0.0038	-0.001	0.0038	-0.0011	-0.2684	-0.2785	0.2178	-0.0011
SPOTRS000060_18960	0.0094	0.0167	0.0123	-0.0044	0.0122	-0.0045	-0.3582	-0.3727	0.4394	-0.0046
SPOTRS000060_18963	0.0186	0.0219	0.0186	-0.0034	0.0185	-0.0035	-0.1806	-0.1869	0.1524	-0.0035
SPOTRS000060_18979	0.3614	0.38	0.5009	0.1209	0.5045	0.1245	0.2414	0.2468	0.049	0.2008
SPOTRS000060_18983	0.0033	0.0104	0.0072	-0.0032	0.0071	-0.0033	-0.4407	-0.4597	0.6799	-0.0033
SPOTRS000060_18985	0.0846	0.0739	0.101	0.0272	0.1018	0.028	0.2688	0.2746	-0.1457	0.0302
SPOTRS000060_18995	0.2935	0.3528	0.4902	0.1374	0.4942	0.1414	0.2803	0.2862	0.1679	0.2185
SPOTRS000060_19052	0.1559	0.2639	0.3537	0.0898	0.3568	0.0929	0.2538	0.2603	0.4092	0.1262
SPOTRS000060_19074	0.0292	0.0157	0.0288	0.0131	0.0291	0.0134	0.4541	0.4611	-0.8581	0.0136
SPOTRS000060_22878	0.2224	0.1558	0.271	0.1152	0.2744	0.1186	0.4251	0.4322	-0.4278	0.1404
SPOTRS000060_22883	0.074	0.0451	0.0714	0.0263	0.0722	0.0271	0.3686	0.3754	-0.6425	0.0284
SPOTRS000060_22893	0.0718	0.0734	0.0696	-0.0038	0.0695	-0.0039	-0.0547	-0.0564	0.0228	-0.0042
SPOTRS000060_22907	0.0704	0.0774	0.1031	0.0256	0.1038	0.0264	0.2488	0.2542	0.0912	0.0286
SPOTRS000060_22908	0.1061	0.1096	0.1071	-0.0025	0.107	-0.0026	-0.0232	-0.0239	0.0315	-0.0029
SPOTRS000060_22918	0.0718	0.0734	0.0696	-0.0038	0.0695	-0.0039	-0.0547	-0.0564	0.0228	-0.0042
SPOTRS000060_22923	0.0718	0.0734	0.0696	-0.0038	0.0695	-0.0039	-0.0547	-0.0564	0.0228	-0.0042
SPOTRS000060_22926	0.0043	0.0055	0.0043	-0.0012	0.0043	-0.0012	-0.2681	-0.2781	0.2168	-0.0012
SPOTRS000060_22986	0.2288	0.3115	0.5016	0.1901	0.5071	0.1957	0.379	0.3858	0.2654	0.2842
SPOTRS000060_23024	0.2288	0.3115	0.5016	0.1901	0.5071	0.1957	0.379	0.3858	0.2654	0.2842
SPOTRS000060_23025	0.0286	0.0358	0.0467	0.0109	0.0471	0.0113	0.2338	0.2391	0.2021	0.0117
SPOTRS000060_23027	0.0138	0.0156	0.0138	-0.0018	0.0138	-0.0019	-0.1302	-0.1345	0.1156	-0.0019
SPOTRS000060_23032	0.0069	0.0087	0.007	-0.0018	0.0069	-0.0018	-0.252	-0.2614	0.2056	-0.0018
SPOTRS000060_23033	0.0259	0.044	0.0369	-0.0071	0.0367	-0.0073	-0.191	-0.1977	0.4125	-0.0076
SPOTRS000060_23044	0.0244	0.0493	0.0662	0.017	0.0667	0.0175	0.2563	0.2618	0.504	0.0184
SPOTRS000060_23049	0.2322	0.3392	0.4982	0.159	0.5028	0.1636	0.3191	0.3254	0.3155	0.2476
SPOTRS000060_23050	0.0152	0.0455	0.0462	0.0006	0.0462	0.0007	0.0137	0.0141	0.6652	0.0007
SPOTRS000060_23052	0.2599	0.3762	0.487	0.1107	0.4902	0.114	0.2274	0.2325	0.3092	0.1827
SPOTRS000060_26591	0.0463	0.2617	0.2737	0.012	0.2741	0.0124	0.0437	0.0453	0.8232	0.0168
SPOTRS000060_28603	0.0774	0.0948	0.1028	0.0081	0.1031	0.0083	0.0786	0.0809	0.1827	0.0092
SPOTRS000060_28611	0.0865	0.1386	0.1308	-0.0078	0.1306	-0.008	-0.0597	-0.0616	0.3763	-0.0093
SPOTRS000060_28631	0.2054	0.219	0.4753	0.2563	0.4833	0.2643	0.5392	0.5468	0.0622	0.3384
SPOTRS000060_32167	0.0341	0.1358	0.2122	0.0764	0.2146	0.0788	0.36	0.3673	0.7489	0.0912
SPOTRS000060_32170	0.0951	0.2115	0.2068	-0.0048	0.2066	-0.0049	-0.023	-0.0238	0.5505	-0.0062
SPOTRS000061_3451	0.0571	0.1381	0.2186	0.0805	0.2218	0.0838	0.3684	0.3776	0.5861	0.0972
SPOTRS000061_3454	0.1162	0.3706	0.4842	0.1137	0.4888	0.1182	0.2348	0.2419	0.6865	0.1878
SPOTRS000061_3457	0.0367	0.0521	0.108	0.0559	0.1102	0.0582	0.5179	0.5277	0.2946	0.0614
SPOTRS000061_3459	0.0071	0.0413	0.0207	-0.0206	0.0199	-0.0215	-0.9984	-1.0815	0.8271	-0.0224
SPOTRS000061_3478	0.0551	0.1583	0.4284	0.2701	0.4392	0.2809	0.6306	0.6397	0.6517	0.3337
SPOTRS000061_3498	0.0286	0.0946	0.1226	0.0279	0.1237	0.0291	0.228	0.235	0.6981	0.0321
SPOTRS000061_3536	0.2459	0.2904	0.4716	0.1811	0.4769	0.1865	0.3841	0.391	0.1534	0.2628
SPOTRS000061_3543	0.0363	0.0495	0.0437	-0.0058	0.0435	-0.006	-0.1334	-0.1379	0.2667	-0.0063
SPOTRS000061_3551	0.114	0.2203	0.2386	0.0183	0.2391	0.0188	0.0767	0.0788	0.4823	0.0242
SPOTRS000061_3561	0.2459	0.2904	0.4716	0.1811	0.4769	0.1865	0.3841	0.391	0.1534	0.2628
SPOTRS000061_3564	0.0022	0.0252	0.0213	-0.0039	0.0212	-0.004	-0.1837	-0.1902	0.9129	-0.0041
SPOTRS000061_3584	0.0512	0.1182	0.1091	-0.0091	0.1089	-0.0094	-0.0833	-0.0861	0.5672	-0.0106
SPOTRS000061_3610	0.0177	0.0542	0.042	-0.0122	0.0416	-0.0126	-0.2907	-0.3025	0.6733	-0.0133
SPOTRS000061_3618	0.0512	0.1037	0.1465	0.0428	0.1478	0.0441	0.2919	0.2983	0.5062	0.0492
SPOTRS000061_4294	0.0392	0.0947	0.1328	0.0381	0.1339	0.0393	0.2871	0.2932	0.5857	0.0434
SPOTRS000061_6124	0.026	0.0301	0.0259	-0.0042	0.0257	-0.0043	-0.1618	-0.1672	0.1356	-0.0044
SPOTRS000061_6127	0.4557	0.4878	0.4994	0.0116	0.4997	0.012	0.0233	0.024	0.0656	0.0234
SPOTRS000061_6139	0.2875	0.3494	0.3779	0.0285	0.3787	0.0293	0.0753	0.0773	0.1771	0.045
SPOTRS000061_6148	0.169	0.1566	0.168	0.0114	0.1683	0.0117	0.0677	0.0695	-0.0791	0.0139
SPOTRS000061_6150	0.0563	0.0459	0.055	0.0091	0.0552	0.0094	0.1654	0.1693	-0.2276	0.0098
SPOTRS000061_6354	0.0118	0.11	0.0777	-0.0324	0.0766	-0.0335	-0.4165	-0.4371	0.8932	-0.0376
SPOTRS000061_6357	0.021	0.1447	0.1051	-0.0395	0.1038	-0.0409	-0.376	-0.3941	0.8548	-0.0478
SPOTRS000061_6395	0.0206	0.1152	0.1983	0.0832	0.2012	0.086	0.4193	0.4276	0.8207	0.0972
SPOTRS000061_6423	0.1256	0.3186	0.4313	0.1127	0.4351	0.1166	0.2613	0.2679	0.6059	0.1711
SPOTRS000061_6442	0.1061	0.3511	0.4055	0.0544	0.4074	0.0563	0.1342	0.1382	0.6979	0.0868
SPOTRS000061_6464	0.1575	0.3134	0.49	0.1766	0.4961	0.1827	0.3604	0.3682	0.4974	0.2661
SPOTRS000061_15552	0.0703	0.1229	0.2979	0.175	0.3035	0.1806	0.5874	0.5951	0.4279	0.2059
SPOTRS000061_15555	0.1409	0.3585	0.4962	0.1376	0.5006	0.1421	0.2774	0.2838	0.6069	0.2215
SPOTRS000061_15876	0.0086	0.0201	0.013	-0.0071	0.0127	-0.0074	-0.55	-0.5835	0.5706	-0.0076
SPOTRS000061_15882	0.2421	0.3447	0.5016	0.1569	0.5076	0.1629	0.3128	0.321	0.2976	0.2486
SPOTRS000061_15884	0.0086	0.0201	0.013	-0.0071	0.0127	-0.0074	-0.55	-0.5835	0.5706	-0.0076
SPOTRS000061_15899	0.0436	0.0569	0.1158	0.0589	0.1181	0.0612	0.509	0.5184	0.2328	0.0649
SPOTRS000061_16117	0.2401	0.3445	0.459	0.1144	0.4627	0.1181	0.2493	0.2553	0.3032	0.1802
SPOTRS000061_16124	0.0517	0.1063	0.1418	0.0355	0.143	0.0367	0.2507	0.2567	0.5132	0.0411
SPOTRS000061_16151	0.1104	0.1877	0.2051	0.0174	0.2056	0.018	0.085	0.0875	0.4116	0.0222
SPOTRS000061_16154	0.0365	0.0557	0.0563	0.0005	0.0563	0.0006	0.0095	0.0098	0.3458	0.0006
SPOTRS000061_16537	0.0033	0.0043	0.0587	0.0544	0.0603	0.056	0.9263	0.9282	0.2297	0.0562
SPOTRS000061_16565	0.0141	0.017	0.0141	-0.0029	0.014	-0.003	-0.2067	-0.2139	0.1721	-0.0031
SPOTRS000061_16571	0.0141	0.017	0.0141	-0.0029	0.014	-0.003	-0.2067	-0.2139	0.1721	-0.0031
SPOTRS000061_16580	0.0054	0.0069	0.0055	-0.0015	0.0054	-0.0015	-0.2716	-0.2815	0.2183	-0.0015
SPOTRS000061_16585	0.0326	0.037	0.0323	-0.0047	0.0321	-0.0048	-0.1455	-0.1503	0.119	-0.005
SPOTRS000061_16604	0.394	0.321	0.4366	0.1156	0.4399	0.1189	0.2648	0.2703	-0.2275	0.1751
SPOTRS000061_16643	0.1787	0.2501	0.3165	0.0664	0.3185	0.0685	0.2098	0.2149	0.2854	0.0913
SPOTRS000061_16654	0.0126	0.1756	0.1965	0.0209	0.1971	0.0215	0.1062	0.1092	0.9285	0.0261
SPOTRS000061_16655	0.0085	0.1574	0.1845	0.0272	0.1854	0.028	0.1471	0.151	0.9459	0.0332
SPOTRS000061_16821	0.0083	0.0203	0.0147	-0.0056	0.0145	-0.0058	-0.3802	-0.3974	0.5892	-0.0059
SPOTRS000061_16828	0.3118	0.3798	0.4747	0.0948	0.4777	0.0979	0.1998	0.205	0.1792	0.1579
SPOTRS000061_16834	0.0329	0.0178	0.0324	0.0145	0.0328	0.015	0.4493	0.4572	-0.8451	0.0153
SPOTRS000061_16865	0.1877	0.3163	0.4896	0.1733	0.4951	0.1789	0.3539	0.3612	0.4065	0.2616
SPOTRS000061_16868	0.0397	0.0317	0.0423	0.0105	0.0426	0.0109	0.2491	0.2551	-0.2522	0.0112
SPOTRS000061_16913	0.0029	0.0038	0.003	-0.0008	0.0029	-0.0008	-0.2738	-0.2841	0.2207	-0.0008
SPOTRS000061_16923	0.1126	0.1947	0.233	0.0383	0.2341	0.0394	0.1643	0.1683	0.4216	0.0489
SPOTRS000062_13486	0.1584	0.1767	0.192	0.0153	0.1925	0.0158	0.0797	0.0823	0.1035	0.0193
SPOTRS000062_13507	0.0598	0.0676	0.0695	0.0019	0.0696	0.0019	0.0269	0.0278	0.1162	0.0021
SPOTRS000062_13528	0.1584	0.1767	0.192	0.0153	0.1925	0.0158	0.0797	0.0823	0.1035	0.0193
SPOTRS000062_22470	0.0582	0.1774	0.1538	-0.0236	0.153	-0.0244	-0.1536	-0.1595	0.6721	-0.0297
SPOTRS000062_22502	0.0149	0.0999	0.0659	-0.034	0.0648	-0.0351	-0.5156	-0.5421	0.8512	-0.039
SPOTRS000062_22734	0.0619	0.094	0.263	0.169	0.2693	0.1753	0.6428	0.6511	0.3411	0.1935
SPOTRS000062_22741	0.0619	0.094	0.263	0.169	0.2693	0.1753	0.6428	0.6511	0.3411	0.1935
SPOTRS000062_22747	0.0476	0.1008	0.1525	0.0516	0.1544	0.0535	0.3387	0.3469	0.5277	0.0596
SPOTRS000062_31325	0.1407	0.1748	0.168	-0.0067	0.1678	-0.0069	-0.0402	-0.0413	0.195	-0.0084
SPOTRS000062_31340	0.326	0.2873	0.3043	0.017	0.3048	0.0175	0.0559	0.0575	-0.1349	0.0246
SPOTRS000062_31355	0.326	0.2873	0.3043	0.017	0.3048	0.0175	0.0559	0.0575	-0.1349	0.0246
SPOTRS000062_31367	0.326	0.2873	0.3043	0.017	0.3048	0.0175	0.0559	0.0575	-0.1349	0.0246
SPOTRS000062_31415	0.1812	0.2112	0.2551	0.0438	0.2564	0.0451	0.1719	0.1761	0.1423	0.0572
SPOTRS000062_31493	0.7799	0.4951	0.4875	-0.0076	0.4873	-0.0078	-0.0156	-0.016	-0.5753	-0.0155
SPOTRS000062_31520	0.2815	0.2404	0.2815	0.041	0.2826	0.0422	0.1458	0.1493	-0.171	0.0556
SPOTRS000062_31526	0.6906	0.4562	0.4681	0.0119	0.4684	0.0122	0.0254	0.0261	-0.5139	0.0225
SPOTRS000062_31528	0.2412	0.1968	0.2536	0.0569	0.2553	0.0585	0.2242	0.2292	-0.2258	0.0728
SPOTRS000062_31532	0.1243	0.0905	0.1169	0.0265	0.1177	0.0272	0.2264	0.2313	-0.3743	0.0299
SPOTRS000062_31538	0.7799	0.4951	0.4875	-0.0076	0.4873	-0.0078	-0.0156	-0.016	-0.5753	-0.0155
SPOTRS000062_31544	0.7799	0.4951	0.4875	-0.0076	0.4873	-0.0078	-0.0156	-0.016	-0.5753	-0.0155
SPOTRS000062_31721	0.862	0.5159	0.4987	-0.0172	0.4983	-0.0177	-0.0344	-0.0355	-0.6709	-0.0365
SPOTRS000062_31724	0.7806	0.4926	0.4902	-0.0024	0.4901	-0.0025	-0.005	-0.0051	-0.5845	-0.0049
SPOTRS000062_31742	0.862	0.5159	0.4987	-0.0172	0.4983	-0.0177	-0.0344	-0.0355	-0.6709	-0.0365
SPOTRS000062_31761	0.862	0.5159	0.4987	-0.0172	0.4983	-0.0177	-0.0344	-0.0355	-0.6709	-0.0365
SPOTRS000062_31787	0.1001	0.1317	0.1132	-0.0185	0.1127	-0.019	-0.163	-0.1684	0.2398	-0.0219
SPOTRS000062_31799	0.076	0.1063	0.0884	-0.0179	0.0879	-0.0184	-0.202	-0.209	0.2847	-0.0206
SPOTRS000062_31814	0.0527	0.057	0.0517	-0.0053	0.0515	-0.0054	-0.1025	-0.1057	0.0746	-0.0058
SPOTRS000062_31826	0.0669	0.0606	0.0676	0.007	0.0678	0.0072	0.103	0.1057	-0.104	0.0076
SPOTRS000062_31892	0.0139	0.0331	0.0182	-0.0149	0.0176	-0.0155	-0.8188	-0.8804	0.5814	-0.016
SPOTRS000062_31911	0.0154	0.0265	0.0157	-0.0108	0.0153	-0.0112	-0.6833	-0.7306	0.4193	-0.0115
SPOTRS000062_31933	0.0154	0.0265	0.0157	-0.0108	0.0153	-0.0112	-0.6833	-0.7306	0.4193	-0.0115
SPOTRS000062_32149	0.2252	0.2717	0.3029	0.0313	0.3039	0.0322	0.1032	0.1059	0.1709	0.0442
SPOTRS000062_32184	0.0347	0.0821	0.0569	-0.0252	0.0562	-0.0259	-0.442	-0.461	0.5778	-0.0282
SPOTRS000062_32197	0.1477	0.1397	0.1523	0.0126	0.1527	0.0129	0.0825	0.0848	-0.0571	0.015
SPOTRS000062_32212	0.4527	0.3765	0.4847	0.1082	0.4878	0.1113	0.2232	0.2282	-0.2025	0.1786
SPOTRS000062_32214	0.4527	0.3765	0.4847	0.1082	0.4878	0.1113	0.2232	0.2282	-0.2025	0.1786
SPOTRS000062_32215	0.1477	0.1397	0.1523	0.0126	0.1527	0.0129	0.0825	0.0848	-0.0571	0.015
SPOTRS000062_32230	0.4527	0.3765	0.4847	0.1082	0.4878	0.1113	0.2232	0.2282	-0.2025	0.1786
SPOTRS000062_33415	0.2001	0.1768	0.2525	0.0758	0.2547	0.078	0.3	0.3061	-0.132	0.0947
SPOTRS000062_33430	0.0139	0.0169	0.0139	-0.003	0.0138	-0.0031	-0.2187	-0.2265	0.1803	-0.0032
SPOTRS000062_33441	0.0248	0.022	0.0246	0.0026	0.0247	0.0027	0.1068	0.1096	-0.1286	0.0028
SPOTRS000062_33457	0.1632	0.1348	0.1691	0.0343	0.1701	0.0353	0.2028	0.2075	-0.2101	0.0408
SPOTRS000062_41599	0.2307	0.2615	0.4908	0.2293	0.4973	0.2358	0.4672	0.4742	0.1178	0.3193
SPOTRS000062_41617	0.1349	0.1046	0.142	0.0374	0.1431	0.0385	0.2636	0.2691	-0.2894	0.043
SPOTRS000062_41634	0.003	0.0039	0.0569	0.053	0.0584	0.0545	0.9314	0.9332	0.2292	0.0547
SPOTRS000062_41636	0.0015	0.0118	0.0078	-0.004	0.0076	-0.0041	-0.5199	-0.5428	0.876	-0.0042
SPOTRS000062_41643	0.288	0.2615	0.3608	0.0993	0.3636	0.1021	0.2752	0.2809	-0.1013	0.1383
SPOTRS000062_42415	0.0262	0.0593	0.0443	-0.0151	0.0438	-0.0156	-0.3409	-0.3558	0.5591	-0.0166
SPOTRS000062_42436	0.013	0.1061	0.467	0.3609	0.4786	0.3725	0.7728	0.7784	0.8773	0.4168
SPOTRS000062_42512	0.1595	0.2914	0.4794	0.188	0.4853	0.1939	0.3922	0.3995	0.4528	0.2736
SPOTRS000062_42513	0.1595	0.2914	0.4794	0.188	0.4853	0.1939	0.3922	0.3995	0.4528	0.2736
SPOTRS000062_42515	0.0524	0.1527	0.1878	0.0351	0.1889	0.0362	0.1868	0.1915	0.6567	0.0427
SPOTRS000062_42555	0.0294	0.0272	0.0474	0.0202	0.048	0.0208	0.4267	0.4338	-0.0815	0.0214
SPOTRS000062_42557	0.0122	0.0235	0.0182	-0.0053	0.0181	-0.0054	-0.2897	-0.3008	0.4823	-0.0056
SPOTRS000062_42561	0.0516	0.0974	0.0926	-0.0048	0.0924	-0.005	-0.052	-0.0536	0.4697	-0.0055
SPOTRS000062_43780	0.1426	0.121	0.1603	0.0393	0.1615	0.0405	0.2453	0.2508	-0.1792	0.0461
SPOTRS000062_43846	0.0776	0.1917	0.4087	0.217	0.4157	0.224	0.531	0.5389	0.5951	0.2771
SPOTRS000062_44062	0.0162	0.0384	0.0251	-0.0133	0.0246	-0.0137	-0.5284	-0.5568	0.5764	-0.0143
SPOTRS000062_44064	0.0593	0.1577	0.5023	0.3446	0.5142	0.3565	0.6861	0.6934	0.6242	0.4233
SPOTRS000062_44071	0.0162	0.0384	0.0251	-0.0133	0.0246	-0.0137	-0.5284	-0.5568	0.5764	-0.0143
SPOTRS000062_44099	0.0593	0.1577	0.5023	0.3446	0.5142	0.3565	0.6861	0.6934	0.6242	0.4233
SPOTRS000062_44102	0.0593	0.1577	0.5023	0.3446	0.5142	0.3565	0.6861	0.6934	0.6242	0.4233
SPOTRS000062_53476	0.6967	0.4026	0.4757	0.0731	0.4779	0.0753	0.1537	0.1575	-0.7306	0.126
SPOTRS000062_53485	0.6967	0.4026	0.4757	0.0731	0.4779	0.0753	0.1537	0.1575	-0.7306	0.126
SPOTRS000062_53495	0.6967	0.4026	0.4757	0.0731	0.4779	0.0753	0.1537	0.1575	-0.7306	0.126
SPOTRS000062_53507	0.6967	0.4026	0.4757	0.0731	0.4779	0.0753	0.1537	0.1575	-0.7306	0.126
SPOTRS000062_53556	0.1317	0.2515	0.4686	0.2171	0.4764	0.2248	0.4632	0.472	0.4763	0.3004
SPOTRS000062_53558	0.0277	0.0532	0.1039	0.0507	0.1057	0.0525	0.488	0.4967	0.4791	0.0555
SPOTRS000062_53566	0.0182	0.043	0.0953	0.0523	0.0972	0.0542	0.5487	0.5574	0.5775	0.0566
SPOTRS000062_53568	0.0362	0.0981	0.0847	-0.0134	0.0842	-0.0139	-0.1583	-0.1649	0.6305	-0.0154
SPOTRS000062_53571	0.1747	0.3416	0.5024	0.1608	0.5082	0.1665	0.32	0.3277	0.4887	0.2529
SPOTRS000062_53574	0.0084	0.0232	0.0159	-0.0073	0.0156	-0.0076	-0.4601	-0.4845	0.6367	-0.0078
SPOTRS000062_53674	0.0556	0.0435	0.2095	0.1659	0.2146	0.1711	0.7922	0.7972	-0.2764	0.1789
SPOTRS000062_56918	0.032	0.0509	0.0652	0.0142	0.0656	0.0147	0.2186	0.2239	0.3717	0.0155
SPOTRS000062_56921	0.0303	0.0413	0.0591	0.0178	0.0597	0.0184	0.3016	0.3081	0.2659	0.0192
SPOTRS000062_56945	0.0017	0.0096	0.0064	-0.0032	0.0063	-0.0033	-0.4965	-0.5201	0.8252	-0.0033
SPOTRS000062_56959	0.0343	0.0869	0.0925	0.0056	0.0927	0.0058	0.0607	0.0625	0.6049	0.0063
SPOTRS000064_47	0.1766	0.3764	0.4104	0.034	0.4115	0.0351	0.0828	0.0853	0.5308	0.0563
SPOTRS000064_9768	0.0333	0.0355	0.0459	0.0103	0.0462	0.0107	0.2247	0.2307	0.0623	0.0111
SPOTRS000064_9827	0.0144	0.0444	0.0461	0.0017	0.0461	0.0017	0.0367	0.0378	0.6759	0.0018
SPOTRS000064_9828	0.0746	0.0509	0.1331	0.0822	0.1358	0.085	0.6178	0.6255	-0.4664	0.0895
SPOTRS000064_9837	0.2144	0.3816	0.4863	0.1047	0.4898	0.1082	0.2153	0.2209	0.4383	0.175
SPOTRS000064_9839	0.0286	0.0885	0.0705	-0.0179	0.0699	-0.0185	-0.2543	-0.2651	0.677	-0.0203
SPOTRS000064_9868	0	0.042	0.0323	-0.0097	0.032	-0.01	-0.2994	-0.3125	1	-0.0104
SPOTRS000065_4235	0.0082	0.0291	0.0222	-0.0069	0.022	-0.0071	-0.3106	-0.3223	0.7175	-0.0073
SPOTRS000065_4270	0.041	0.0541	0.043	-0.0111	0.0427	-0.0114	-0.2582	-0.2675	0.2422	-0.0121
SPOTRS000065_4271	0.4026	0.3116	0.3419	0.0302	0.3427	0.0311	0.0884	0.0907	-0.2917	0.0452
SPOTRS000065_4272	0.41	0.3194	0.4594	0.14	0.4634	0.144	0.3048	0.3108	-0.2837	0.2116
SPOTRS000065_4276	0.4026	0.3116	0.3419	0.0302	0.3427	0.0311	0.0884	0.0907	-0.2917	0.0452
SPOTRS000065_4284	0.4026	0.3116	0.3419	0.0302	0.3427	0.0311	0.0884	0.0907	-0.2917	0.0452
SPOTRS000065_4288	0.0619	0.0529	0.0603	0.0074	0.0605	0.0076	0.1224	0.1254	-0.1704	0.008
SPOTRS000065_4342	0.1813	0.1398	0.2309	0.0912	0.2336	0.0938	0.3948	0.4017	-0.2972	0.1091
SPOTRS000065_4774	0.3351	0.4537	0.5009	0.0473	0.5026	0.0489	0.0943	0.0973	0.2613	0.0895
SPOTRS000065_6858	0.1866	0.2742	0.4868	0.2126	0.4938	0.2197	0.4368	0.4449	0.3194	0.3027
SPOTRS000065_6870	0.0323	0.0161	0.0317	0.0156	0.0323	0.0161	0.4918	0.5	-1	0.0164
SPOTRS000065_6884	0	0.0432	0.0427	-0.0005	0.0427	-0.0005	-0.0114	-0.0118	1	-0.0005
SPOTRS000065_6888	0.1866	0.2742	0.4868	0.2126	0.4938	0.2197	0.4368	0.4449	0.3194	0.3027
SPOTRS000065_6906	0.0984	0.1409	0.1344	-0.0065	0.1342	-0.0068	-0.0486	-0.0503	0.3021	-0.0079
SPOTRS000066_120	0.0611	0.0819	0.1097	0.0278	0.1106	0.0287	0.2536	0.2596	0.2538	0.0313
SPOTRS000066_165	0.0834	0.0901	0.1291	0.039	0.1304	0.0403	0.3023	0.309	0.0745	0.0443
SPOTRS000066_9405	0.0806	0.0633	0.1028	0.0395	0.1039	0.0406	0.3839	0.3906	-0.2728	0.0433
SPOTRS000066_9435	0.0445	0.0916	0.1491	0.0576	0.1508	0.0592	0.3861	0.3928	0.5138	0.0652
SPOTRS000066_9449	0.0685	0.0941	0.0993	0.0052	0.0994	0.0054	0.0525	0.0539	0.2719	0.0059
SPOTRS000066_9617	0.0185	0.0198	0.0185	-0.0013	0.0184	-0.0014	-0.0714	-0.0736	0.0641	-0.0014
SPOTRS000066_11774	0.0698	0.2846	0.4323	0.1478	0.4368	0.1522	0.3418	0.3485	0.7546	0.2128
SPOTRS000066_11886	0.1511	0.2787	0.3867	0.108	0.39	0.1113	0.2793	0.2853	0.458	0.1543
SPOTRS000066_11914	0.1511	0.2787	0.3867	0.108	0.39	0.1113	0.2793	0.2853	0.458	0.1543
SPOTRS000066_11916	0.0341	0.0408	0.0432	0.0024	0.0433	0.0025	0.0551	0.0567	0.1662	0.0026
SPOTRS000066_11919	0.1382	0.2706	0.4645	0.1938	0.4703	0.1997	0.4173	0.4246	0.4893	0.2738
SPOTRS000066_13661	0.015	0.0304	0.0189	-0.0115	0.0185	-0.0119	-0.6074	-0.6406	0.5045	-0.0122
SPOTRS000066_13772	0.1378	0.3016	0.4487	0.1471	0.4531	0.1515	0.3278	0.3344	0.543	0.217
SPOTRS000066_13855	0.1387	0.171	0.283	0.1119	0.2862	0.1151	0.3956	0.4024	0.1888	0.1389
SPOTRS000066_13883	0.1392	0.1337	0.2061	0.0723	0.2081	0.0744	0.3511	0.3575	-0.0408	0.0859
SPOTRS000066_14828	0.071	0.2793	0.4209	0.1416	0.4255	0.1462	0.3365	0.3436	0.7459	0.2029
SPOTRS000066_14899	0.0577	0.2455	0.3329	0.0874	0.3357	0.0902	0.2625	0.2687	0.7648	0.1195
SPOTRS000066_19577	0.0031	0.0044	0.0031	-0.0013	0.0031	-0.0013	-0.4004	-0.4181	0.2943	-0.0013
SPOTRS000066_19578	0.1056	0.2443	0.4024	0.1582	0.4074	0.1631	0.393	0.4004	0.5676	0.2158
SPOTRS000066_19583	0.1056	0.2443	0.4024	0.1582	0.4074	0.1631	0.393	0.4004	0.5676	0.2158
SPOTRS000066_19594	0.1056	0.2443	0.4024	0.1582	0.4074	0.1631	0.393	0.4004	0.5676	0.2158
SPOTRS000066_19670	0.0891	0.1181	0.1259	0.0078	0.1262	0.0081	0.0623	0.0641	0.2458	0.0092
SPOTRS000066_20724	0.0565	0.1926	0.4508	0.2582	0.46	0.2674	0.5728	0.5814	0.7066	0.3312
SPOTRS000066_20726	0.0565	0.1926	0.4508	0.2582	0.46	0.2674	0.5728	0.5814	0.7066	0.3312
SPOTRS000066_27197	0.0125	0.0686	0.0671	-0.0015	0.0671	-0.0015	-0.0219	-0.0225	0.8173	-0.0016
SPOTRS000066_27206	0.1461	0.1983	0.2377	0.0394	0.2389	0.0406	0.1658	0.1698	0.2632	0.0506
SPOTRS000066_27208	0.1461	0.1983	0.2377	0.0394	0.2389	0.0406	0.1658	0.1698	0.2632	0.0506
SPOTRS000066_31337	0.0882	0.249	0.4141	0.1651	0.4193	0.1703	0.3987	0.4061	0.646	0.2267
SPOTRS000066_31364	0.0734	0.1125	0.1128	0.0003	0.1128	0.0003	0.0025	0.0026	0.348	0.0003
SPOTRS000066_31587	0.1582	0.2762	0.3611	0.0849	0.3637	0.0875	0.235	0.2404	0.4272	0.1208
SPOTRS000066_31640	0.1885	0.3341	0.4845	0.1504	0.489	0.1549	0.3104	0.3168	0.4357	0.2327
SPOTRS000066_33447	0.0704	0.4459	0.4567	0.0109	0.4571	0.0112	0.0238	0.0246	0.8421	0.0203
SPOTRS000066_33528	0.0312	0.0621	0.1115	0.0494	0.113	0.0509	0.4428	0.4502	0.4968	0.0542
SPOTRS000066_36466	0.0811	0.4205	0.4947	0.0742	0.4975	0.0769	0.15	0.1547	0.8072	0.1328
SPOTRS000066_36505	0.0811	0.4205	0.4947	0.0742	0.4975	0.0769	0.15	0.1547	0.8072	0.1328
SPOTRS000066_36510	0.0811	0.4205	0.4947	0.0742	0.4975	0.0769	0.15	0.1547	0.8072	0.1328
SPOTRS000066_39746	0.1056	0.2714	0.4833	0.2119	0.4899	0.2185	0.4384	0.446	0.6109	0.2999
SPOTRS000066_39898	0.0051	0.0419	0.0875	0.0456	0.089	0.0472	0.5214	0.5298	0.8775	0.0492
SPOTRS000066_39907	0.088	0.2925	0.4673	0.1748	0.4734	0.1809	0.3741	0.3821	0.6992	0.2556
SPOTRS000066_39950	0.0931	0.3003	0.488	0.1877	0.4945	0.1941	0.3846	0.3926	0.69	0.2775
SPOTRS000066_47074	0.2297	0.424	0.4934	0.0694	0.4957	0.0716	0.1406	0.1445	0.4584	0.1244
SPOTRS000066_47105	0.1744	0.4638	0.4778	0.014	0.4783	0.0144	0.0293	0.0302	0.6239	0.0269
SPOTRS000067_3456	0.1648	0.2436	0.2388	-0.0049	0.2386	-0.005	-0.0205	-0.0211	0.3238	-0.0067
SPOTRS000067_3463	0.3125	0.4336	0.488	0.0544	0.4897	0.0561	0.1115	0.1145	0.2792	0.099
SPOTRS000067_3464	0.3125	0.4336	0.488	0.0544	0.4897	0.0561	0.1115	0.1145	0.2792	0.099
SPOTRS000067_3465	0.3125	0.4336	0.488	0.0544	0.4897	0.0561	0.1115	0.1145	0.2792	0.099
SPOTRS000068_2599	0.0049	0.0143	0.0099	-0.0043	0.0098	-0.0045	-0.439	-0.4584	0.6561	-0.0045
SPOTRS000068_2602	0.356	0.3785	0.5014	0.1229	0.5051	0.1266	0.245	0.2506	0.0594	0.2037
SPOTRS000068_2616	0.0049	0.0143	0.0099	-0.0043	0.0098	-0.0045	-0.439	-0.4584	0.6561	-0.0045
SPOTRS000068_2625	0.2518	0.3415	0.4445	0.103	0.4476	0.1061	0.2317	0.2371	0.2626	0.1611
SPOTRS000068_2627	0.0368	0.0462	0.1089	0.0627	0.1108	0.0646	0.5758	0.5831	0.2042	0.0677
SPOTRS000068_2635	0.0873	0.0819	0.1138	0.0319	0.1148	0.0329	0.2802	0.2863	-0.0652	0.0358
SPOTRS000068_2638	0.0404	0.028	0.0396	0.0117	0.04	0.012	0.294	0.3002	-0.442	0.0124
SPOTRS000068_2639	0.0294	0.0506	0.0483	-0.0023	0.0482	-0.0024	-0.0481	-0.0496	0.4187	-0.0025
SPOTRS000068_2641	0.0343	0.0351	0.0619	0.0268	0.0627	0.0276	0.4331	0.4405	0.0224	0.0286
SPOTRS000068_2643	0.1064	0.1381	0.2076	0.0695	0.2097	0.0716	0.3347	0.3414	0.2297	0.083
SPOTRS000068_2644	0.0575	0.1385	0.1517	0.0132	0.1521	0.0136	0.0873	0.0897	0.5846	0.0158
SPOTRS000068_2651	0.018	0.0223	0.018	-0.0043	0.0179	-0.0045	-0.2405	-0.2496	0.1942	-0.0046
SPOTRS000068_2652	0.018	0.0223	0.018	-0.0043	0.0179	-0.0045	-0.2405	-0.2496	0.1942	-0.0046
SPOTRS000068_2653	0.018	0.0223	0.018	-0.0043	0.0179	-0.0045	-0.2405	-0.2496	0.1942	-0.0046
SPOTRS000071_2162	0.0218	0.0249	0.0217	-0.0032	0.0216	-0.0033	-0.1485	-0.1534	0.1263	-0.0034
SPOTRS000071_2183	0.0218	0.0249	0.0217	-0.0032	0.0216	-0.0033	-0.1485	-0.1534	0.1263	-0.0034
SPOTRS000071_2204	0.0218	0.0249	0.0217	-0.0032	0.0216	-0.0033	-0.1485	-0.1534	0.1263	-0.0034
SPOTRS000071_2210	0.0218	0.0249	0.0217	-0.0032	0.0216	-0.0033	-0.1485	-0.1534	0.1263	-0.0034
SPOTRS000071_2228	0.0049	0.1049	0.1224	0.0176	0.1229	0.0181	0.1437	0.1472	0.9532	0.0202
SPOTRS000071_2877	0.0185	0.031	0.0256	-0.0054	0.0254	-0.0056	-0.212	-0.2194	0.4046	-0.0058
SPOTRS000071_2888	0.0185	0.031	0.0256	-0.0054	0.0254	-0.0056	-0.212	-0.2194	0.4046	-0.0058
SPOTRS000071_2900	0.0185	0.031	0.0256	-0.0054	0.0254	-0.0056	-0.212	-0.2194	0.4046	-0.0058
SPOTRS000071_2915	0.0394	0.0508	0.0652	0.0144	0.0656	0.0148	0.2207	0.2256	0.2258	0.0156
SPOTRS000071_2930	0.8735	0.5052	0.5005	-0.0047	0.5004	-0.0049	-0.0094	-0.0097	-0.7288	-0.0098
SPOTRS000071_3721	0.0323	0.0198	0.0318	0.012	0.0322	0.0124	0.3786	0.3853	-0.6336	0.0126
SPOTRS000071_3742	0.0292	0.0157	0.0288	0.0131	0.0291	0.0134	0.4539	0.4609	-0.8574	0.0136
SPOTRS000071_3763	0.0292	0.0157	0.0288	0.0131	0.0291	0.0134	0.4539	0.4609	-0.8574	0.0136
SPOTRS000071_3769	0.0292	0.0157	0.0288	0.0131	0.0291	0.0134	0.4539	0.4609	-0.8574	0.0136
SPOTRS000071_5698	0.1816	0.3506	0.3766	0.026	0.3774	0.0268	0.0691	0.071	0.4821	0.0413
SPOTRS000071_5717	0.1471	0.2183	0.2792	0.0609	0.281	0.0627	0.218	0.2231	0.3264	0.0802
SPOTRS000071_5720	0.0173	0.1359	0.1562	0.0203	0.1568	0.0209	0.13	0.1334	0.8729	0.0242
SPOTRS000071_5722	0.1471	0.2183	0.2792	0.0609	0.281	0.0627	0.218	0.2231	0.3264	0.0802
SPOTRS000071_6025	0.0365	0.0747	0.0996	0.0249	0.1004	0.0257	0.25	0.256	0.5121	0.0278
SPOTRS000071_6026	0.1613	0.4246	0.4901	0.0655	0.4923	0.0676	0.1336	0.1373	0.6202	0.1175
SPOTRS000071_6040	0.0456	0.0475	0.121	0.0735	0.1234	0.0759	0.6078	0.6154	0.0396	0.0797
SPOTRS000071_6066	0.1509	0.3422	0.4267	0.0845	0.4294	0.0872	0.1981	0.2031	0.5591	0.1326
SPOTRS000071_6539	0.0368	0.1085	0.1097	0.0012	0.1097	0.0012	0.0108	0.0112	0.6611	0.0014
SPOTRS000071_6543	0.0368	0.1085	0.1097	0.0012	0.1097	0.0012	0.0108	0.0112	0.6611	0.0014
SPOTRS000071_6549	0.0205	0.0314	0.0275	-0.0039	0.0274	-0.004	-0.1423	-0.1471	0.3478	-0.0042
SPOTRS000071_6551	0.0042	0.034	0.0253	-0.0087	0.025	-0.0089	-0.3435	-0.3572	0.8773	-0.0093
SPOTRS000071_6560	0.0079	0.0223	0.0161	-0.0061	0.016	-0.0063	-0.3803	-0.3959	0.6474	-0.0065
SPOTRS000071_6570	0.0079	0.0292	0.0213	-0.0079	0.021	-0.0081	-0.3711	-0.3863	0.7303	-0.0084
SPOTRS000071_6571	0.0181	0.0302	0.0248	-0.0054	0.0246	-0.0056	-0.2187	-0.2265	0.3999	-0.0058
SPOTRS000071_6578	0.1774	0.1919	0.5002	0.3083	0.5098	0.3179	0.6163	0.6235	0.0755	0.3934
SPOTRS000071_6587	0.0152	0.0692	0.0538	-0.0154	0.0533	-0.0159	-0.2864	-0.298	0.781	-0.0171
SPOTRS000071_6589	0.0631	0.0628	0.0895	0.0267	0.0903	0.0275	0.2984	0.3049	-0.0056	0.0294
SPOTRS000071_6603	0	0.039	0.0265	-0.0125	0.0261	-0.0129	-0.4711	-0.4931	1	-0.0134
SPOTRS000071_6616	0.0325	0.0701	0.1249	0.0548	0.1266	0.0565	0.4389	0.4465	0.5367	0.0608
SPOTRS000071_6628	0.0023	0.025	0.0773	0.0523	0.079	0.0539	0.6762	0.6829	0.9069	0.0553
SPOTRS000071_6629	0.0065	0.0429	0.0328	-0.0101	0.0325	-0.0104	-0.3079	-0.3206	0.8486	-0.0109
SPOTRS000071_6950	0.0942	0.2044	0.4901	0.2856	0.4999	0.2955	0.5828	0.5911	0.5394	0.3714
SPOTRS000071_6969	0.0037	0.0055	0.0038	-0.0018	0.0037	-0.0018	-0.4717	-0.496	0.3316	-0.0018
SPOTRS000071_6971	0.0046	0.0504	0.0292	-0.0212	0.0284	-0.0219	-0.7259	-0.7702	0.9081	-0.0231
SPOTRS000071_6991	0.0359	0.0965	0.07	-0.0265	0.0691	-0.0274	-0.3781	-0.3963	0.6278	-0.0303
SPOTRS000071_6994	0.0359	0.0965	0.07	-0.0265	0.0691	-0.0274	-0.3781	-0.3963	0.6278	-0.0303
SPOTRS000071_7003	0.1425	0.3407	0.4955	0.1548	0.5007	0.16	0.3125	0.3196	0.5818	0.2427
SPOTRS000071_7004	0.1425	0.3407	0.4955	0.1548	0.5007	0.16	0.3125	0.3196	0.5818	0.2427
SPOTRS000071_7025	0.0605	0.1184	0.1033	-0.0151	0.1028	-0.0156	-0.1463	-0.1521	0.4888	-0.0177
SPOTRS000071_7037	0.0084	0.0308	0.0201	-0.0107	0.0197	-0.011	-0.5302	-0.5587	0.7262	-0.0114
SPOTRS000071_7088	0.0203	0.034	0.0277	-0.0063	0.0275	-0.0065	-0.2277	-0.2374	0.4032	-0.0067
SPOTRS000071_7089	0.0114	0.0211	0.0151	-0.006	0.0149	-0.0062	-0.3967	-0.416	0.4567	-0.0063
SPOTRS000071_7101	0.1408	0.3964	0.5044	0.108	0.5081	0.1117	0.2141	0.2199	0.6448	0.1851
SPOTRS000071_7140	0.0376	0.191	0.246	0.055	0.248	0.0571	0.2237	0.2301	0.8033	0.0705
SPOTRS000072_957	0.0161	0.0193	0.0161	-0.0032	0.016	-0.0033	-0.2018	-0.209	0.1681	-0.0034
SPOTRS000072_962	0.0671	0.0563	0.1168	0.0605	0.1186	0.0623	0.518	0.5253	-0.1922	0.066
SPOTRS000072_1007	0.0029	0.0094	0.0065	-0.0029	0.0064	-0.003	-0.4526	-0.4722	0.6975	-0.0031
SPOTRS000072_1714	0.0626	0.1885	0.2101	0.0216	0.2107	0.0223	0.1029	0.1056	0.668	0.0274
SPOTRS000072_1717	0.0175	0.0229	0.0208	-0.0021	0.0207	-0.0022	-0.1007	-0.1039	0.2365	-0.0022
SPOTRS000072_1765	0.0268	0.0392	0.0463	0.0071	0.0465	0.0073	0.1531	0.1572	0.315	0.0076
SPOTRS000072_1777	0.0454	0.156	0.1388	-0.0172	0.1383	-0.0177	-0.1239	-0.1283	0.7088	-0.021
SPOTRS000072_5654	0.0016	0.0398	0.0259	-0.0139	0.0254	-0.0144	-0.5391	-0.5664	0.9608	-0.015
SPOTRS000072_5675	0.0034	0.0053	0.0034	-0.0018	0.0034	-0.0019	-0.5329	-0.5597	0.3583	-0.0019
SPOTRS000072_5677	0.0165	0.0925	0.0773	-0.0151	0.0768	-0.0156	-0.1959	-0.2035	0.8217	-0.0172
SPOTRS000072_6051	0.0432	0.0917	0.0861	-0.0055	0.086	-0.0057	-0.0644	-0.0664	0.5287	-0.0063
SPOTRS000072_6053	0.0049	0.0108	0.0078	-0.0029	0.0077	-0.003	-0.3759	-0.3912	0.5448	-0.0031
SPOTRS000072_6054	0.1257	0.0903	0.1235	0.0332	0.1245	0.0342	0.2691	0.2749	-0.3923	0.0376
SPOTRS000072_6066	0.0725	0.0514	0.073	0.0216	0.0736	0.0222	0.2961	0.3022	-0.4114	0.0235
SPOTRS000072_6081	0.2266	0.2338	0.3162	0.0824	0.3186	0.0849	0.2607	0.2663	0.0309	0.1107
SPOTRS000072_6086	0.0799	0.0711	0.0806	0.0095	0.0808	0.0098	0.1176	0.1207	-0.124	0.0105
SPOTRS000072_6100	0.0624	0.0575	0.0714	0.0139	0.0718	0.0143	0.1941	0.1987	-0.0843	0.0151
SPOTRS000072_6111	0.0038	0.0046	0.0038	-0.0008	0.0038	-0.0008	-0.211	-0.2185	0.1793	-0.0008
SPOTRS000072_6124	0.1441	0.2486	0.3359	0.0873	0.3385	0.0899	0.2599	0.2655	0.4202	0.1196
SPOTRS000072_6142	0.1946	0.2347	0.2656	0.0309	0.2665	0.0318	0.1162	0.1192	0.1709	0.0415
SPOTRS000072_6192	0.0217	0.0394	0.0312	-0.0081	0.031	-0.0083	-0.2595	-0.2692	0.4478	-0.0087
SPOTRS000072_6197	0.0086	0.0161	0.0125	-0.0036	0.0124	-0.0037	-0.2879	-0.2989	0.4636	-0.0038
SPOTRS000072_6207	0.0753	0.0901	0.0818	-0.0083	0.0816	-0.0085	-0.1015	-0.1048	0.1647	-0.0094
SPOTRS000072_6782	0.2914	0.2164	0.4378	0.2214	0.4441	0.2278	0.5058	0.5128	-0.3465	0.2906
SPOTRS000072_6815	0.0278	0.0139	0.0274	0.0135	0.0278	0.0139	0.493	0.5	-1	0.0141
SPOTRS000072_6868	0.0059	0.0132	0.0095	-0.0037	0.0094	-0.0038	-0.3904	-0.4065	0.5566	-0.0039
SPOTRS000072_12831	0.2233	0.4997	0.466	-0.0337	0.4649	-0.0348	-0.0723	-0.0749	0.5532	-0.0696
SPOTRS000072_12849	0.1431	0.2733	0.2794	0.0061	0.2796	0.0063	0.0217	0.0224	0.4764	0.0086
SPOTRS000072_12861	0.1431	0.2733	0.2794	0.0061	0.2796	0.0063	0.0217	0.0224	0.4764	0.0086
SPOTRS000072_12876	0.1431	0.2733	0.2794	0.0061	0.2796	0.0063	0.0217	0.0224	0.4764	0.0086
SPOTRS000072_13910	0.0081	0.0143	0.0112	-0.003	0.0112	-0.0031	-0.2702	-0.2801	0.4329	-0.0032
SPOTRS000072_13932	0.0602	0.0507	0.0586	0.0079	0.0588	0.0082	0.1353	0.1387	-0.1874	0.0086
SPOTRS000072_13936	0.1615	0.1786	0.204	0.0254	0.2048	0.0261	0.1246	0.1277	0.0957	0.0318
SPOTRS000072_13944	0.0278	0.0139	0.0274	0.0135	0.0278	0.0139	0.493	0.5	-1	0.0141
SPOTRS000072_13959	0.0202	0.1018	0.0909	-0.0109	0.0906	-0.0113	-0.12	-0.1242	0.8016	-0.0125
SPOTRS000072_17425	0.1038	0.1106	0.146	0.0354	0.1472	0.0366	0.2427	0.2487	0.0617	0.0412
SPOTRS000072_17431	0.1038	0.1106	0.146	0.0354	0.1472	0.0366	0.2427	0.2487	0.0617	0.0412
SPOTRS000072_17440	0.1392	0.26	0.3331	0.0731	0.3355	0.0755	0.2194	0.2251	0.4646	0.102
SPOTRS000072_17449	0.1038	0.1106	0.146	0.0354	0.1472	0.0366	0.2427	0.2487	0.0617	0.0412
SPOTRS000072_17476	0.1038	0.1106	0.146	0.0354	0.1472	0.0366	0.2427	0.2487	0.0617	0.0412
SPOTRS000072_27882	0.1652	0.367	0.4598	0.0928	0.4628	0.0958	0.2018	0.207	0.5498	0.1513
SPOTRS000072_27889	0.0156	0.0337	0.058	0.0243	0.0588	0.0251	0.4195	0.4272	0.5358	0.026
SPOTRS000072_28386	0.1023	0.1172	0.1652	0.0479	0.1666	0.0494	0.2902	0.2964	0.1275	0.0559
SPOTRS000072_28401	0.063	0.0857	0.1321	0.0463	0.1335	0.0477	0.3507	0.3576	0.2654	0.0522
SPOTRS000072_28533	0.1677	0.1384	0.2066	0.0682	0.2086	0.0702	0.3302	0.3365	-0.2121	0.0814
SPOTRS000072_28540	0.0617	0.078	0.0708	-0.0072	0.0706	-0.0074	-0.1022	-0.1054	0.2099	-0.0081
SPOTRS000072_28544	0.0617	0.078	0.0708	-0.0072	0.0706	-0.0074	-0.1022	-0.1054	0.2099	-0.0081
SPOTRS000072_28547	0.0458	0.0319	0.0449	0.0129	0.0453	0.0133	0.2883	0.2941	-0.4347	0.0138
SPOTRS000072_28567	0.1663	0.1381	0.2055	0.0674	0.2075	0.0694	0.3281	0.3343	-0.2045	0.0805
SPOTRS000072_28568	0.1663	0.1381	0.2055	0.0674	0.2075	0.0694	0.3281	0.3343	-0.2045	0.0805
SPOTRS000072_28570	0.0617	0.078	0.0708	-0.0072	0.0706	-0.0074	-0.1022	-0.1054	0.2099	-0.0081
SPOTRS000072_28585	0.0617	0.078	0.0708	-0.0072	0.0706	-0.0074	-0.1022	-0.1054	0.2099	-0.0081
SPOTRS000072_28608	0	0	0.054	0.054	0.0556	0.0556	1	1	NA	0.0556
SPOTRS000072_28611	0.1517	0.1003	0.1881	0.0878	0.1906	0.0903	0.4669	0.4739	-0.5133	0.1004
SPOTRS000072_28686	0.024	0.0288	0.0239	-0.0048	0.0238	-0.005	-0.2018	-0.209	0.1644	-0.0051
SPOTRS000075_19122	0.2033	0.2832	0.353	0.0698	0.3551	0.0719	0.1978	0.2024	0.2821	0.1003
SPOTRS000075_19215	0.1054	0.081	0.1511	0.07	0.1532	0.0722	0.4637	0.4711	-0.3008	0.0785
SPOTRS000075_19224	0.1865	0.2983	0.3807	0.0824	0.3832	0.0849	0.2165	0.2216	0.3748	0.121
SPOTRS000075_19628	0.1248	0.315	0.3755	0.0605	0.3774	0.0624	0.1612	0.1653	0.6038	0.091
SPOTRS000075_19656	0.4093	0.3296	0.433	0.1034	0.436	0.1064	0.2387	0.244	-0.2418	0.1587
SPOTRS000075_19684	0.1784	0.2808	0.3561	0.0753	0.3583	0.0775	0.2115	0.2164	0.3648	0.1078
SPOTRS000075_19699	0.0745	0.0488	0.0719	0.0231	0.0726	0.0238	0.3213	0.3277	-0.5276	0.025
SPOTRS000076_943	0.0322	0.0389	0.032	-0.007	0.0318	-0.0071	-0.2175	-0.2252	0.1729	-0.0074
SPOTRS000076_960	0.0322	0.0389	0.032	-0.007	0.0318	-0.0071	-0.2175	-0.2252	0.1729	-0.0074
SPOTRS000076_961	0.0322	0.0389	0.032	-0.007	0.0318	-0.0071	-0.2175	-0.2252	0.1729	-0.0074
SPOTRS000076_977	0.0322	0.0389	0.032	-0.007	0.0318	-0.0071	-0.2175	-0.2252	0.1729	-0.0074
SPOTRS000076_7648	0.0637	0.2411	0.3795	0.1384	0.3837	0.1426	0.3648	0.3717	0.7359	0.1879
SPOTRS000076_10097	0.0119	0.0182	0.0149	-0.0033	0.0149	-0.0033	-0.2176	-0.2254	0.3459	-0.0034
SPOTRS000076_10200	0.0165	0.0358	0.0311	-0.0047	0.031	-0.0048	-0.1505	-0.1556	0.5388	-0.005
SPOTRS000076_10237	0.2224	0.2236	0.2914	0.0678	0.2934	0.0698	0.2327	0.2379	0.0053	0.0899
SPOTRS000076_10246	0.0176	0.0362	0.0308	-0.0054	0.0307	-0.0056	-0.1756	-0.1817	0.5151	-0.0058
SPOTRS000076_10247	0.3663	0.3354	0.4411	0.1057	0.4442	0.1088	0.2395	0.2449	-0.0922	0.1637
SPOTRS000076_11377	0.0686	0.0519	0.0664	0.0145	0.0669	0.015	0.2184	0.2236	-0.321	0.0158
SPOTRS000076_11405	0.1901	0.1759	0.2849	0.109	0.2883	0.1123	0.3826	0.3897	-0.0807	0.1363
SPOTRS000076_11493	0.0926	0.0783	0.144	0.0657	0.1459	0.0676	0.4562	0.4634	-0.1826	0.0734
SPOTRS000076_11558	0.0345	0.0577	0.0488	-0.009	0.0485	-0.0092	-0.1841	-0.1906	0.4019	-0.0098
SPOTRS000076_11581	0.103	0.2076	0.2675	0.0598	0.2692	0.0616	0.2237	0.2288	0.5039	0.0777
SPOTRS000076_11583	0.0015	0.0114	0.0076	-0.0038	0.0075	-0.0039	-0.4962	-0.5184	0.8683	-0.0039
SPOTRS000076_11674	0.0815	0.3071	0.5069	0.1998	0.5169	0.2098	0.3942	0.4059	0.7346	0.3028
SPOTRS000076_11692	0.0815	0.3071	0.5069	0.1998	0.5169	0.2098	0.3942	0.4059	0.7346	0.3028
SPOTRS000076_11696	0.084	0.2303	0.4823	0.2519	0.4949	0.2645	0.5224	0.5346	0.6354	0.3437
SPOTRS000076_11748	0.0838	0.1874	0.2114	0.024	0.2125	0.0251	0.1137	0.1182	0.5527	0.0309
SPOTRS000076_11757	0.0683	0.1271	0.3959	0.2688	0.4081	0.281	0.679	0.6886	0.4623	0.3219
SPOTRS000076_11780	0.1072	0.2609	0.5017	0.2408	0.5126	0.2518	0.48	0.4911	0.5891	0.3406
SPOTRS000077_2407	0.0264	0.0513	0.0539	0.0026	0.054	0.0027	0.0485	0.0499	0.4853	0.0028
SPOTRS000077_2419	0.129	0.1168	0.181	0.0642	0.1829	0.066	0.3545	0.3612	-0.1043	0.0748
SPOTRS000077_2480	0.529	0.362	0.4154	0.0534	0.4169	0.055	0.1286	0.1319	-0.4615	0.0862
SPOTRS000077_2484	0.529	0.362	0.4154	0.0534	0.4169	0.055	0.1286	0.1319	-0.4615	0.0862
SPOTRS000077_2512	0.0099	0.0116	0.01	-0.0016	0.0099	-0.0017	-0.1627	-0.1683	0.1421	-0.0017
SPOTRS000077_2515	0.0091	0.0114	0.0091	-0.0023	0.009	-0.0023	-0.2489	-0.2581	0.2025	-0.0024
SPOTRS000077_2954	0.8203	0.4944	0.501	0.0066	0.5011	0.0068	0.0132	0.0135	-0.6593	0.0134
SPOTRS000077_2974	0.0031	0.0097	0.0069	-0.0029	0.0068	-0.003	-0.4191	-0.4363	0.683	-0.003
SPOTRS000077_3000	0.8678	0.4781	0.5005	0.0223	0.5011	0.023	0.0446	0.0458	-0.8149	0.044
SPOTRS000077_3026	0.5031	0.5112	0.5042	-0.007	0.5039	-0.0072	-0.0138	-0.0143	0.0158	-0.0148
SPOTRS000077_3053	0.8053	0.4713	0.4991	0.0278	0.4999	0.0286	0.0558	0.0573	-0.7088	0.0542
SPOTRS000077_3076	0.8053	0.4713	0.4991	0.0278	0.4999	0.0286	0.0558	0.0573	-0.7088	0.0542
SPOTRS000077_3094	0.8053	0.4713	0.4991	0.0278	0.4999	0.0286	0.0558	0.0573	-0.7088	0.0542
SPOTRS000077_3104	0.8053	0.4713	0.4991	0.0278	0.4999	0.0286	0.0558	0.0573	-0.7088	0.0542
SPOTRS000077_3296	0.0929	0.0675	0.0889	0.0214	0.0895	0.022	0.241	0.2462	-0.3779	0.0236
SPOTRS000077_3299	0.7351	0.4941	0.5006	0.0065	0.5008	0.0067	0.013	0.0134	-0.4879	0.0133
SPOTRS000077_3308	0.7351	0.4941	0.5006	0.0065	0.5008	0.0067	0.013	0.0134	-0.4879	0.0133
SPOTRS000077_3314	0.7351	0.4941	0.5006	0.0065	0.5008	0.0067	0.013	0.0134	-0.4879	0.0133
SPOTRS000077_3371	0.9697	0.5052	0.4998	-0.0054	0.4996	-0.0056	-0.0109	-0.0112	-0.9195	-0.0113
SPOTRS000077_3386	0.382	0.3176	0.4696	0.152	0.474	0.1564	0.3237	0.3299	-0.2028	0.2291
SPOTRS000077_3389	0.9961	0.5011	0.5	-0.0011	0.5	-0.0011	-0.0021	-0.0022	-0.9878	-0.0022
SPOTRS000077_3488	0.5593	0.5629	0.5034	-0.0596	0.5016	-0.0614	-0.1183	-0.1224	0.0065	-0.1404
SPOTRS000077_3497	0.5593	0.5629	0.5034	-0.0596	0.5016	-0.0614	-0.1183	-0.1224	0.0065	-0.1404
SPOTRS000077_3772	0.2103	0.3283	0.2747	-0.0535	0.2725	-0.0558	-0.1948	-0.2046	0.3594	-0.083
SPOTRS000077_3782	0.2103	0.3283	0.2747	-0.0535	0.2725	-0.0558	-0.1948	-0.2046	0.3594	-0.083
SPOTRS000077_3806	0.2709	0.2727	0.3894	0.1167	0.3939	0.1211	0.2996	0.3076	0.0067	0.1666
SPOTRS000077_9196	0.0605	0.1594	0.1305	-0.0289	0.1294	-0.03	-0.2212	-0.2316	0.6205	-0.0357
SPOTRS000080_159	0.4562	0.3721	0.3993	0.0271	0.4001	0.0279	0.068	0.0698	-0.226	0.0445
SPOTRS000080_164	0.0648	0.0559	0.0656	0.0097	0.0659	0.01	0.1481	0.1518	-0.1585	0.0106
SPOTRS000080_175	0.4562	0.3721	0.3993	0.0271	0.4001	0.0279	0.068	0.0698	-0.226	0.0445
SPOTRS000080_183	0.2716	0.2488	0.2582	0.0094	0.2585	0.0097	0.0364	0.0375	-0.0915	0.0129
SPOTRS000080_275	0.226	0.329	0.4318	0.1028	0.435	0.106	0.2381	0.2438	0.313	0.158
SPOTRS000080_289	0.1147	0.2513	0.273	0.0217	0.2736	0.0223	0.0793	0.0816	0.5435	0.0298
SPOTRS000080_291	0.0742	0.0758	0.1157	0.0399	0.1169	0.0411	0.3447	0.3517	0.0207	0.0445
SPOTRS000080_1032	0.1045	0.1842	0.1915	0.0073	0.1918	0.0076	0.0382	0.0395	0.433	0.0093
SPOTRS000080_1048	0.0346	0.033	0.0648	0.0318	0.0659	0.0328	0.49	0.4982	-0.0458	0.0339
SPOTRS000080_1057	0.0868	0.192	0.3005	0.1085	0.304	0.112	0.361	0.3683	0.548	0.1386
SPOTRS000080_1059	0.0052	0.0565	0.111	0.0544	0.1128	0.0563	0.4906	0.4988	0.9074	0.0596
SPOTRS000080_1064	0.071	0.217	0.2946	0.0776	0.2972	0.0802	0.2633	0.2698	0.6726	0.1024
SPOTRS000080_1078	0.4419	0.4472	0.4829	0.0356	0.4839	0.0367	0.0738	0.0758	0.0119	0.0664
SPOTRS000080_1079	0.4366	0.4447	0.4702	0.0255	0.471	0.0263	0.0543	0.0558	0.0181	0.0473
SPOTRS000080_1082	0.0234	0.027	0.0233	-0.0037	0.0232	-0.0038	-0.1584	-0.1639	0.1339	-0.0039
SPOTRS000080_1085	0.1474	0.1596	0.1625	0.0029	0.1626	0.003	0.0177	0.0182	0.0766	0.0035
SPOTRS000080_1086	0.0662	0.0673	0.0726	0.0053	0.0728	0.0055	0.0736	0.0756	0.0168	0.0059
SPOTRS000080_1091	0.486	0.4823	0.4927	0.0104	0.493	0.0107	0.0211	0.0217	-0.0076	0.0207
SPOTRS000080_1092	0.0662	0.0673	0.0726	0.0053	0.0728	0.0055	0.0736	0.0756	0.0168	0.0059
SPOTRS000080_1097	0.0071	0.0228	0.0152	-0.0076	0.0149	-0.0079	-0.5033	-0.5259	0.6891	-0.008
SPOTRS000080_1101	0.0056	0.02	0.0137	-0.0062	0.0135	-0.0064	-0.4548	-0.4745	0.7169	-0.0066
SPOTRS000080_1102	0.0515	0.0817	0.1285	0.0469	0.1299	0.0483	0.3647	0.3714	0.3691	0.0525
SPOTRS000080_1114	0.5213	0.4783	0.502	0.0237	0.5027	0.0244	0.0472	0.0485	-0.0897	0.0468
SPOTRS000080_1125	0.0071	0.0228	0.0152	-0.0076	0.0149	-0.0079	-0.5033	-0.5259	0.6891	-0.008
SPOTRS000080_5471	0.0458	0.0359	0.0449	0.0091	0.0452	0.0093	0.2021	0.2067	-0.2781	0.0097
SPOTRS000080_5474	0.5255	0.3427	0.3884	0.0457	0.3897	0.047	0.1177	0.1206	-0.5336	0.0715
SPOTRS000080_5479	0.0028	0.0038	0.0028	-0.001	0.0028	-0.001	-0.343	-0.3563	0.2622	-0.001
SPOTRS000080_5489	0.0413	0.0394	0.0407	0.0012	0.0407	0.0013	0.0307	0.0316	-0.0477	0.0013
SPOTRS000080_5503	0.0028	0.0038	0.0028	-0.001	0.0028	-0.001	-0.343	-0.3563	0.2622	-0.001
SPOTRS000080_5504	0.6864	0.4035	0.4667	0.0632	0.4685	0.065	0.1354	0.1387	-0.701	0.109
SPOTRS000080_5522	0.3588	0.2804	0.3215	0.041	0.3226	0.0422	0.1277	0.1308	-0.2794	0.0587
SPOTRS000081_2551	0.0691	0.2821	0.4808	0.1987	0.4868	0.2047	0.4133	0.4205	0.7552	0.2852
SPOTRS000081_2557	0.0106	0.0212	0.0147	-0.0065	0.0145	-0.0067	-0.4452	-0.4649	0.4991	-0.0069
SPOTRS000081_2591	0	0.1244	0.0944	-0.03	0.0935	-0.0309	-0.3174	-0.3302	1	-0.0353
SPOTRS000081_2760	0	0.087	0.0702	-0.0168	0.0697	-0.0174	-0.2391	-0.2494	1	-0.019
SPOTRS000081_2764	0.019	0.0505	0.0332	-0.0173	0.0326	-0.0179	-0.523	-0.551	0.623	-0.0189
SPOTRS000081_2765	0.1644	0.3829	0.4277	0.0449	0.4293	0.0464	0.1049	0.1081	0.5707	0.0752
SPOTRS000081_2793	0.0653	0.1556	0.2191	0.0635	0.2212	0.0657	0.2898	0.2968	0.5802	0.0778
SPOTRS000081_4362	0.0059	0.1008	0.0708	-0.0301	0.0696	-0.0312	-0.4246	-0.4483	0.9411	-0.0347
SPOTRS000081_4369	0	0.0761	0.064	-0.012	0.0636	-0.0125	-0.1881	-0.1967	1	-0.0135
SPOTRS000081_4374	0.0059	0.1769	0.1302	-0.0467	0.1284	-0.0485	-0.3591	-0.3781	0.9664	-0.059
SPOTRS000081_4407	0.047	0.2236	0.441	0.2174	0.449	0.2255	0.4931	0.5021	0.7899	0.2904
SPOTRS000081_4413	0.0109	0.0602	0.0381	-0.0221	0.0373	-0.023	-0.5814	-0.6162	0.8193	-0.0244
SPOTRS000081_4447	0.0109	0.0602	0.0381	-0.0221	0.0373	-0.023	-0.5814	-0.6162	0.8193	-0.0244
SPOTRS000081_9446	0.0472	0.1704	0.2887	0.1183	0.2935	0.1231	0.4098	0.4193	0.7233	0.1483
SPOTRS000081_9451	0.0287	0.1727	0.1022	-0.0705	0.0994	-0.0733	-0.69	-0.738	0.8335	-0.0886
SPOTRS000081_9452	0.0205	0.1847	0.1037	-0.081	0.1005	-0.0842	-0.7809	-0.8384	0.8888	-0.1033
SPOTRS000081_9685	0.0581	0.2156	0.164	-0.0516	0.1623	-0.0533	-0.3143	-0.3283	0.7304	-0.0679
SPOTRS000081_10761	0	0	0.054	0.054	0.0556	0.0556	1	1	NA	0.0556
SPOTRS000081_10785	0.9454	0.4916	0.4996	0.008	0.4998	0.0082	0.0159	0.0164	-0.9232	0.0161
SPOTRS000081_10793	0.9454	0.4916	0.4996	0.008	0.4998	0.0082	0.0159	0.0164	-0.9232	0.0161
SPOTRS000081_10794	0.9454	0.4916	0.4996	0.008	0.4998	0.0082	0.0159	0.0164	-0.9232	0.0161
SPOTRS000081_10821	0.9454	0.4916	0.4996	0.008	0.4998	0.0082	0.0159	0.0164	-0.9232	0.0161
SPOTRS000081_10854	0.3246	0.4003	0.3911	-0.0091	0.3909	-0.0094	-0.0234	-0.024	0.1892	-0.0157
SPOTRS000081_10875	0.3246	0.4003	0.3911	-0.0091	0.3909	-0.0094	-0.0234	-0.024	0.1892	-0.0157
SPOTRS000081_10888	0.0916	0.2166	0.2521	0.0355	0.2531	0.0365	0.1407	0.1441	0.5773	0.0466
SPOTRS000081_10917	0.0213	0.0181	0.074	0.0559	0.0756	0.0575	0.755	0.7602	-0.1748	0.0585
SPOTRS000081_10947	0.0059	0.0076	0.0059	-0.0016	0.0059	-0.0017	-0.2756	-0.2857	0.2207	-0.0017
SPOTRS000081_10977	0.3067	0.3104	0.3564	0.0461	0.3578	0.0474	0.1292	0.1324	0.0119	0.0687
SPOTRS000083_5753	0.2657	0.2526	0.3736	0.121	0.3784	0.1258	0.3238	0.3324	-0.0516	0.1683
SPOTRS000083_5759	0.2044	0.1948	0.3444	0.1496	0.3504	0.1555	0.4343	0.4439	-0.0489	0.1932
SPOTRS000083_5766	0.2044	0.1948	0.3444	0.1496	0.3504	0.1555	0.4343	0.4439	-0.0489	0.1932
SPOTRS000083_5807	0.1284	0.2889	0.502	0.2131	0.5105	0.2216	0.4245	0.4341	0.5554	0.3117
SPOTRS000085_10138	0.0938	0.178	0.4	0.2219	0.4082	0.2301	0.5549	0.5638	0.4734	0.28
SPOTRS000085_10142	0.0223	0.1942	0.4258	0.2316	0.4344	0.2402	0.5439	0.5529	0.8854	0.2981
SPOTRS000085_10146	0.0196	0.1508	0.2938	0.143	0.2991	0.1483	0.4867	0.4958	0.8699	0.1746
SPOTRS000086_7159	0.0537	0.0865	0.0969	0.0104	0.0972	0.0107	0.1075	0.1103	0.3787	0.0117
SPOTRS000086_7160	0.0537	0.0865	0.0969	0.0104	0.0972	0.0107	0.1075	0.1103	0.3787	0.0117
SPOTRS000086_7166	0.0432	0.0632	0.0563	-0.0069	0.0561	-0.0071	-0.1224	-0.1264	0.3166	-0.0076
SPOTRS000086_7168	0.0432	0.0632	0.0563	-0.0069	0.0561	-0.0071	-0.1224	-0.1264	0.3166	-0.0076
SPOTRS000086_7186	0.1091	0.1099	0.1084	-0.0016	0.1083	-0.0016	-0.0145	-0.015	0.0078	-0.0018
SPOTRS000087_661	0.0525	0.0553	0.0631	0.0078	0.0633	0.008	0.1231	0.1262	0.0513	0.0085
SPOTRS000087_673	0.0054	0.0663	0.0596	-0.0067	0.0594	-0.0069	-0.1129	-0.1166	0.9192	-0.0074
SPOTRS000087_674	0.1329	0.2093	0.4835	0.2742	0.4916	0.2822	0.567	0.5741	0.3651	0.3569
SPOTRS000087_677	0.1329	0.2093	0.4835	0.2742	0.4916	0.2822	0.567	0.5741	0.3651	0.3569
SPOTRS000087_3335	0.0026	0.0582	0.0356	-0.0226	0.0348	-0.0234	-0.6347	-0.6712	0.956	-0.0248
SPOTRS000087_3364	0.0788	0.1302	0.501	0.3708	0.5138	0.3836	0.7401	0.7466	0.3949	0.441
SPOTRS000087_3367	0.0344	0.2321	0.3188	0.0867	0.3218	0.0897	0.2719	0.2787	0.852	0.1168
SPOTRS000087_3369	0.0681	0.2181	0.2759	0.0578	0.2779	0.0598	0.2095	0.2152	0.6877	0.0765
SPOTRS000087_3499	0.035	0.0599	0.0589	-0.001	0.0589	-0.0011	-0.0174	-0.0179	0.4165	-0.0011
SPOTRS000087_3664	0.1748	0.1704	0.4912	0.3209	0.5004	0.3301	0.6532	0.6596	-0.0263	0.3978
SPOTRS000087_3683	0.0174	0.0323	0.0284	-0.0039	0.0283	-0.004	-0.1372	-0.1416	0.4614	-0.0041
SPOTRS000087_3684	0.0174	0.0323	0.0284	-0.0039	0.0283	-0.004	-0.1372	-0.1416	0.4614	-0.0041
SPOTRS000087_4487	0.0619	0.0578	0.0603	0.0025	0.0604	0.0026	0.0412	0.0424	-0.0709	0.0027
SPOTRS000087_4494	0.0157	0.0225	0.0214	-0.0012	0.0213	-0.0012	-0.0548	-0.0565	0.3027	-0.0012
SPOTRS000087_4600	0.0973	0.1757	0.2761	0.1005	0.279	0.1033	0.3638	0.3703	0.446	0.1254
SPOTRS000087_4603	0.0139	0.051	0.0723	0.0213	0.0729	0.0219	0.2944	0.3003	0.7279	0.0231
SPOTRS000087_4615	0.0345	0.0591	0.0616	0.0025	0.0617	0.0026	0.0407	0.0418	0.4156	0.0027
SPOTRS000087_4660	0.0089	0.011	0.009	-0.0021	0.0089	-0.0021	-0.2318	-0.2403	0.1912	-0.0022
SPOTRS000087_4847	0.045	0.0512	0.0653	0.0142	0.0657	0.0146	0.2166	0.2214	0.1202	0.0153
SPOTRS000087_4849	0.045	0.0512	0.0653	0.0142	0.0657	0.0146	0.2166	0.2214	0.1202	0.0153
SPOTRS000087_4850	0.045	0.0512	0.0653	0.0142	0.0657	0.0146	0.2166	0.2214	0.1202	0.0153
SPOTRS000087_4864	0.0395	0.0405	0.039	-0.0015	0.039	-0.0016	-0.0391	-0.0403	0.0245	-0.0016
SPOTRS000087_20031	0.0236	0.0709	0.1067	0.0358	0.1083	0.0373	0.3353	0.3448	0.6672	0.0402
SPOTRS000087_35762	0.1211	0.1761	0.3407	0.1646	0.3464	0.1703	0.4831	0.4916	0.3123	0.2067
SPOTRS000087_35804	0.018	0.0235	0.0181	-0.0054	0.0179	-0.0056	-0.3003	-0.3139	0.2342	-0.0058
SPOTRS000087_36780	0.0588	0.2113	0.327	0.1157	0.3305	0.1192	0.3538	0.3606	0.7217	0.1511
SPOTRS000087_36811	0.0945	0.2833	0.3377	0.0544	0.3393	0.056	0.1611	0.1651	0.6664	0.0782
SPOTRS000087_36813	0.0945	0.2833	0.3377	0.0544	0.3393	0.056	0.1611	0.1651	0.6664	0.0782
SPOTRS000087_37495	0.0985	0.0798	0.1023	0.0225	0.1029	0.0231	0.2197	0.2246	-0.2339	0.0251
SPOTRS000087_37603	0.0486	0.2219	0.3018	0.08	0.3049	0.083	0.2649	0.2723	0.7809	0.1067
SPOTRS000087_37923	0.0029	0.0086	0.0058	-0.0027	0.0058	-0.0028	-0.4636	-0.4832	0.6668	-0.0028
SPOTRS000087_38115	0.2555	0.2044	0.3557	0.1513	0.3604	0.1561	0.4255	0.433	-0.2503	0.1962
SPOTRS000088_6198	0.034	0.036	0.0363	0.0003	0.0363	0.0003	0.0082	0.0085	0.0546	0.0003
SPOTRS000088_6199	0.034	0.036	0.0363	0.0003	0.0363	0.0003	0.0082	0.0085	0.0546	0.0003
SPOTRS000088_6205	0.0248	0.0319	0.0276	-0.0043	0.0275	-0.0044	-0.1545	-0.1598	0.223	-0.0045
SPOTRS000088_6261	0.8487	0.4925	0.5	0.0075	0.5002	0.0077	0.015	0.0154	-0.7233	0.0152
SPOTRS000088_6264	0.8487	0.4925	0.5	0.0075	0.5002	0.0077	0.015	0.0154	-0.7233	0.0152
SPOTRS000088_6281	0.5853	0.4079	0.4534	0.0455	0.4547	0.0468	0.1004	0.103	-0.435	0.0791
SPOTRS000088_6284	0.4143	0.337	0.3669	0.0299	0.3678	0.0307	0.0815	0.0836	-0.2293	0.0464
SPOTRS000088_6301	0.0242	0.0926	0.0629	-0.0297	0.0618	-0.0308	-0.472	-0.4982	0.739	-0.0339
SPOTRS000088_6896	0.0213	0.0614	0.0364	-0.025	0.0353	-0.0262	-0.6869	-0.7413	0.654	-0.0279
SPOTRS000088_6919	0.0121	0.0501	0.0273	-0.0227	0.0263	-0.0238	-0.8318	-0.9038	0.7589	-0.025
SPOTRS000088_6956	0.1335	0.3271	0.4003	0.0732	0.4035	0.0764	0.1829	0.1894	0.5918	0.1135
SPOTRS000088_6962	0.2455	0.3701	0.3745	0.0044	0.3747	0.0046	0.0118	0.0123	0.3366	0.0073
SPOTRS000088_6967	0.251	0.2928	0.3766	0.0839	0.3803	0.0875	0.2227	0.2301	0.1428	0.1237
SPOTRS000088_7802	0.1166	0.2839	0.3642	0.0802	0.3671	0.0832	0.2202	0.2266	0.5894	0.1162
SPOTRS000088_9923	0.0071	0.0092	0.0072	-0.002	0.0071	-0.0021	-0.2777	-0.2883	0.2222	-0.0021
SPOTRS000088_9925	0.3645	0.2651	0.2991	0.0341	0.3001	0.0351	0.1138	0.1168	-0.3753	0.0477
SPOTRS000088_9944	0.8888	0.4952	0.4986	0.0034	0.4987	0.0035	0.0069	0.0071	-0.795	0.007
SPOTRS000088_9954	0.8888	0.4952	0.4986	0.0034	0.4987	0.0035	0.0069	0.0071	-0.795	0.007
SPOTRS000088_13946	0.4344	0.4556	0.4833	0.0277	0.4841	0.0285	0.0572	0.0589	0.0467	0.0524
SPOTRS000088_13974	0.4344	0.4556	0.4833	0.0277	0.4841	0.0285	0.0572	0.0589	0.0467	0.0524
SPOTRS000088_14030	0.8016	0.5095	0.5002	-0.0093	0.4999	-0.0096	-0.0186	-0.0192	-0.5732	-0.0196
SPOTRS000088_14037	0.1288	0.1097	0.1298	0.0201	0.1304	0.0207	0.1547	0.1588	-0.1739	0.0233
SPOTRS000088_14040	0.8016	0.5095	0.5002	-0.0093	0.4999	-0.0096	-0.0186	-0.0192	-0.5732	-0.0196
SPOTRS000088_16037	0.1433	0.1579	0.1871	0.0292	0.1881	0.0301	0.1561	0.1603	0.0928	0.0358
SPOTRS000088_16044	0.0165	0.0446	0.0326	-0.012	0.0322	-0.0124	-0.367	-0.3834	0.6292	-0.0129
SPOTRS000088_16071	0.2252	0.2644	0.2629	-0.0015	0.2629	-0.0015	-0.0056	-0.0057	0.1483	-0.0021
SPOTRS000088_16074	0.1045	0.0851	0.1025	0.0174	0.1031	0.018	0.1697	0.1743	-0.2284	0.0196
SPOTRS000088_16105	0.4077	0.4064	0.4905	0.0842	0.4932	0.0869	0.1716	0.1761	-0.0033	0.1463
SPOTRS000088_16163	0.5199	0.3811	0.4608	0.0797	0.4633	0.0823	0.173	0.1776	-0.3643	0.1329
SPOTRS000088_16215	0.9285	0.4747	0.4979	0.0232	0.4986	0.0239	0.0467	0.0479	-0.9561	0.0455
SPOTRS000088_16251	0.0025	0.0032	0.0025	-0.0007	0.0025	-0.0007	-0.268	-0.2778	0.2174	-0.0007
SPOTRS000088_16314	0.0459	0.0983	0.0851	-0.0132	0.0847	-0.0136	-0.1545	-0.1607	0.5333	-0.0151
SPOTRS000088_16318	0.1719	0.4625	0.4354	-0.0271	0.4345	-0.028	-0.0622	-0.0645	0.6284	-0.0521
SPOTRS000088_16342	0.156	0.2536	0.2277	-0.026	0.2268	-0.0268	-0.114	-0.1181	0.3848	-0.0359
SPOTRS000090_2335	0.0538	0.0862	0.0658	-0.0205	0.0652	-0.0211	-0.3114	-0.3232	0.3759	-0.023
SPOTRS000090_2341	0.0538	0.0862	0.0658	-0.0205	0.0652	-0.0211	-0.3114	-0.3232	0.3759	-0.023
SPOTRS000090_4908	0.0343	0.0585	0.0469	-0.0116	0.0465	-0.012	-0.2475	-0.257	0.4133	-0.0127
SPOTRS000090_4920	0.0222	0.0411	0.0957	0.0546	0.0973	0.0562	0.5707	0.578	0.46	0.0587
SPOTRS000090_4922	0.0222	0.0411	0.0957	0.0546	0.0973	0.0562	0.5707	0.578	0.46	0.0587
SPOTRS000090_5115	0.0129	0.048	0.1515	0.1035	0.1548	0.1067	0.6831	0.6898	0.7322	0.1121
SPOTRS000090_5118	0.0129	0.048	0.1515	0.1035	0.1548	0.1067	0.6831	0.6898	0.7322	0.1121
SPOTRS000090_5148	0.0354	0.0362	0.042	0.0057	0.0422	0.0059	0.1364	0.14	0.0247	0.0061
SPOTRS000090_5182	0.0389	0.0432	0.0462	0.003	0.0463	0.0031	0.0653	0.0674	0.0979	0.0033
SPOTRS000090_6929	0.3331	0.3215	0.4594	0.1379	0.4634	0.1418	0.3002	0.3061	-0.0361	0.2091
SPOTRS000090_6938	0.0333	0.025	0.0356	0.0106	0.0359	0.0109	0.2976	0.3036	-0.3349	0.0112
SPOTRS000090_6939	0.0559	0.0557	0.0579	0.0022	0.058	0.0023	0.0385	0.0396	-0.0038	0.0024
SPOTRS000090_6944	0.0568	0.0631	0.0961	0.033	0.0971	0.0339	0.3431	0.3495	0.1	0.0362
SPOTRS000090_6945	0.0505	0.0753	0.0654	-0.0099	0.0652	-0.0102	-0.1512	-0.1562	0.3301	-0.011
SPOTRS000090_6956	0.3187	0.3137	0.4353	0.1216	0.4388	0.1251	0.2793	0.285	-0.0157	0.1822
SPOTRS000090_6973	0.3187	0.3137	0.4353	0.1216	0.4388	0.1251	0.2793	0.285	-0.0157	0.1822
SPOTRS000090_6982	0.034	0.0357	0.0336	-0.0021	0.0335	-0.0022	-0.0632	-0.0651	0.0492	-0.0023
SPOTRS000090_6986	0.0286	0.0143	0.0282	0.0139	0.0286	0.0143	0.4928	0.5	-1	0.0145
SPOTRS000090_6991	0.0565	0.052	0.073	0.021	0.0736	0.0216	0.2879	0.2939	-0.0878	0.0228
SPOTRS000090_6994	0.0565	0.052	0.073	0.021	0.0736	0.0216	0.2879	0.2939	-0.0878	0.0228
SPOTRS000090_7014	0.0054	0.0188	0.0103	-0.0085	0.0099	-0.0088	-0.8184	-0.8887	0.7129	-0.009
SPOTRS000090_7035	0.0247	0.0962	0.0565	-0.0396	0.0547	-0.0414	-0.7013	-0.7573	0.743	-0.0459
SPOTRS000090_7037	0.0946	0.1306	0.3169	0.1863	0.3254	0.1947	0.5878	0.5985	0.2755	0.224
SPOTRS000090_7046	0.0029	0.0658	0.068	0.0022	0.0681	0.0023	0.0327	0.0341	0.9559	0.0025
SPOTRS000090_7070	0.057	0.1633	0.2126	0.0493	0.215	0.0517	0.2319	0.2403	0.6512	0.0617
SPOTRS000090_7089	0.0027	0.0833	0.0465	-0.0368	0.0448	-0.0385	-0.7898	-0.8598	0.9679	-0.042
SPOTRS000090_7973	0.2319	0.2012	0.2746	0.0734	0.2768	0.0756	0.2674	0.2731	-0.1526	0.0946
SPOTRS000090_8002	0.1095	0.0782	0.1038	0.0256	0.1046	0.0264	0.247	0.2524	-0.4013	0.0286
SPOTRS000090_8099	0.1699	0.2828	0.3904	0.1076	0.3935	0.1107	0.2756	0.2813	0.3991	0.1543
SPOTRS000090_8132	0.0452	0.0577	0.0513	-0.0065	0.0511	-0.0067	-0.1266	-0.1307	0.2175	-0.0071
SPOTRS000090_10290	0.0022	0.1273	0.0909	-0.0364	0.0898	-0.0376	-0.4003	-0.4186	0.9825	-0.0431
SPOTRS000090_10298	0.0267	0.1608	0.2607	0.0999	0.264	0.1031	0.3832	0.3907	0.8342	0.1229
SPOTRS000090_10319	0.1016	0.2101	0.3407	0.1306	0.3449	0.1348	0.3832	0.3907	0.5167	0.1706
SPOTRS000090_10322	0.1464	0.3601	0.442	0.0819	0.4447	0.0846	0.1854	0.1902	0.5935	0.1322
SPOTRS000090_10325	0	0.0299	0.0785	0.0486	0.08	0.0501	0.619	0.6264	1	0.0517
SPOTRS000090_10327	0.1298	0.323	0.5032	0.1803	0.5091	0.1861	0.3582	0.3656	0.5979	0.2749
SPOTRS000090_10527	0.1589	0.2555	0.3509	0.0955	0.3538	0.0984	0.272	0.278	0.3778	0.1321
SPOTRS000090_10528	0.0217	0.0337	0.0252	-0.0085	0.0249	-0.0088	-0.339	-0.3529	0.3559	-0.0091
SPOTRS000090_10575	0.0162	0.0962	0.2204	0.1242	0.2245	0.1283	0.5636	0.5714	0.8316	0.1419
SPOTRS000090_10579	0.0162	0.0962	0.2204	0.1242	0.2245	0.1283	0.5636	0.5714	0.8316	0.1419
SPOTRS000090_10583	0	0.0526	0.0525	-0.0001	0.0525	-0.0001	-0.0011	-0.0011	1	-0.0001
SPOTRS000090_10586	0.0678	0.1142	0.115	0.0009	0.1151	0.0009	0.0075	0.0078	0.406	0.001
SPOTRS000090_10619	0.0678	0.1142	0.115	0.0009	0.1151	0.0009	0.0075	0.0078	0.406	0.001
SPOTRS000090_10629	0.0457	0.0479	0.1084	0.0604	0.1103	0.0624	0.5575	0.5653	0.0464	0.0655
SPOTRS000090_10681	0.0943	0.2169	0.3451	0.1282	0.349	0.1321	0.3716	0.3786	0.5653	0.1687
SPOTRS000090_10843	0.0951	0.1137	0.1312	0.0175	0.1318	0.018	0.1333	0.1368	0.1639	0.0203
SPOTRS000090_10862	0.0172	0.0355	0.0269	-0.0085	0.0267	-0.0088	-0.3168	-0.3296	0.5165	-0.0091
SPOTRS000090_10864	0.0172	0.0355	0.0269	-0.0085	0.0267	-0.0088	-0.3168	-0.3296	0.5165	-0.0091
SPOTRS000090_19994	0.0144	0.0796	0.0437	-0.0359	0.0425	-0.0371	-0.8226	-0.8739	0.8186	-0.0403
SPOTRS000090_20025	0.0186	0.0896	0.1724	0.0828	0.1751	0.0856	0.4804	0.4886	0.7924	0.094
SPOTRS000090_20028	0.123	0.3165	0.5006	0.1841	0.5068	0.1902	0.3677	0.3754	0.6113	0.2783
SPOTRS000090_20118	0.0106	0.0474	0.0268	-0.0206	0.026	-0.0214	-0.7708	-0.8209	0.7753	-0.0224
SPOTRS000090_20135	0.0106	0.0474	0.0268	-0.0206	0.026	-0.0214	-0.7708	-0.8209	0.7753	-0.0224
SPOTRS000090_20139	0.042	0.1375	0.0897	-0.0478	0.088	-0.0495	-0.5324	-0.5621	0.6948	-0.0573
SPOTRS000090_21910	0.0306	0.0174	0.0301	0.0127	0.0305	0.0131	0.4222	0.4291	-0.7561	0.0133
SPOTRS000090_21914	0.0076	0.0096	0.0077	-0.002	0.0076	-0.002	-0.2558	-0.265	0.2075	-0.002
SPOTRS000090_21916	0.099	0.1105	0.1096	-0.0009	0.1096	-0.0009	-0.0079	-0.0081	0.1045	-0.001
SPOTRS000090_21919	0.0758	0.0771	0.0733	-0.0037	0.0732	-0.0038	-0.0507	-0.0522	0.0168	-0.0041
SPOTRS000090_21941	0.0337	0.0215	0.0332	0.0117	0.0335	0.012	0.3529	0.3593	-0.5692	0.0123
SPOTRS000090_21952	0.2925	0.2995	0.4397	0.1402	0.4437	0.1442	0.3189	0.3251	0.0233	0.2059
SPOTRS000090_21958	0.0971	0.1125	0.1105	-0.002	0.1104	-0.0021	-0.0185	-0.019	0.1371	-0.0024
SPOTRS000090_35873	0.2249	0.48	0.4837	0.0036	0.4838	0.0038	0.0075	0.0078	0.5315	0.0072
SPOTRS000090_35895	0.2249	0.48	0.4837	0.0036	0.4838	0.0038	0.0075	0.0078	0.5315	0.0072
SPOTRS000090_36707	0.0859	0.1105	0.1118	0.0013	0.1118	0.0014	0.0118	0.0121	0.2225	0.0015
SPOTRS000090_36729	0.0316	0.0557	0.0477	-0.008	0.0474	-0.0083	-0.1678	-0.174	0.432	-0.0087
SPOTRS000091_7789	0.2307	0.363	0.3765	0.0135	0.377	0.0139	0.0359	0.037	0.3644	0.0219
SPOTRS000091_7793	0.0597	0.0528	0.0584	0.0056	0.0585	0.0058	0.0958	0.0986	-0.1312	0.0061
SPOTRS000091_7795	0.2912	0.5283	0.4927	-0.0355	0.4916	-0.0367	-0.0721	-0.0746	0.4487	-0.0777
SPOTRS000091_7815	0.2333	0.4334	0.451	0.0175	0.4515	0.0181	0.0389	0.0401	0.4618	0.032
SPOTRS000091_7819	0.0524	0.1437	0.1065	-0.0372	0.1053	-0.0384	-0.3488	-0.3641	0.6355	-0.0448
SPOTRS000091_8157	0.0826	0.264	0.2733	0.0093	0.2736	0.0096	0.0342	0.0352	0.687	0.0131
SPOTRS000091_8160	0.0159	0.0469	0.0254	-0.0214	0.0248	-0.0221	-0.8431	-0.8914	0.66	-0.0232
SPOTRS000091_8170	0.0093	0.0928	0.1061	0.0132	0.1065	0.0136	0.1246	0.1279	0.9002	0.015
SPOTRS000091_8180	0.2626	0.3489	0.5002	0.1513	0.5048	0.1558	0.3024	0.3087	0.2475	0.2394
SPOTRS000091_8182	0.1273	0.1271	0.2115	0.0844	0.2141	0.087	0.3991	0.4063	-0.0012	0.0997
SPOTRS000091_8187	0.0294	0.0147	0.1362	0.1215	0.1399	0.1252	0.8921	0.8949	-1	0.1271
SPOTRS000091_8201	0.0668	0.1596	0.2079	0.0484	0.2094	0.0498	0.2325	0.2379	0.5813	0.0593
SPOTRS000091_8206	0.0556	0.1574	0.1593	0.0019	0.1593	0.002	0.0121	0.0124	0.6464	0.0023
SPOTRS000091_8210	0.2744	0.3676	0.4911	0.1235	0.4948	0.1272	0.2514	0.257	0.2536	0.2011
SPOTRS000091_8237	0.7384	0.4925	0.4963	0.0038	0.4964	0.004	0.0077	0.008	-0.4993	0.0078
SPOTRS000091_8239	0.4915	0.4068	0.4414	0.0346	0.4424	0.0356	0.0783	0.0804	-0.2082	0.06
SPOTRS000091_8251	0.0257	0.0273	0.0256	-0.0017	0.0255	-0.0018	-0.0667	-0.0687	0.0565	-0.0018
SPOTRS000091_8258	0.0083	0.0097	0.0083	-0.0014	0.0083	-0.0014	-0.1682	-0.1739	0.1471	-0.0014
SPOTRS000091_8260	0.0447	0.053	0.0465	-0.0065	0.0464	-0.0067	-0.139	-0.1435	0.1576	-0.007
SPOTRS000091_8262	0.5147	0.3586	0.3965	0.0379	0.3976	0.039	0.0956	0.0981	-0.4353	0.0608
SPOTRS000091_8263	0.1326	0.1334	0.1292	-0.0042	0.1291	-0.0043	-0.0321	-0.0331	0.0063	-0.0049
SPOTRS000091_8571	0.1468	0.2788	0.4206	0.1419	0.4251	0.1463	0.3372	0.3441	0.4734	0.2028
SPOTRS000091_8581	0.1468	0.2788	0.4206	0.1419	0.4251	0.1463	0.3372	0.3441	0.4734	0.2028
SPOTRS000091_8592	0.1468	0.2788	0.4206	0.1419	0.4251	0.1463	0.3372	0.3441	0.4734	0.2028
SPOTRS000093_3760	0.1187	0.2164	0.2981	0.0816	0.3005	0.084	0.2739	0.2797	0.4516	0.1073
SPOTRS000093_3769	0.0352	0.0766	0.1094	0.0329	0.1104	0.0338	0.3003	0.3064	0.5397	0.0366
SPOTRS000093_4048	0.1367	0.2031	0.305	0.1019	0.308	0.1048	0.334	0.3403	0.3272	0.1315
SPOTRS000093_13953	0.4723	0.5113	0.4728	-0.0385	0.4717	-0.0396	-0.0813	-0.0839	0.0762	-0.081
SPOTRS000093_13977	0.0524	0.0766	0.0783	0.0017	0.0784	0.0018	0.0218	0.0224	0.3162	0.0019
SPOTRS000093_16851	0.208	0.2693	0.5012	0.2319	0.5092	0.2399	0.4627	0.4711	0.2278	0.3283
SPOTRS000093_16864	0.208	0.2693	0.5012	0.2319	0.5092	0.2399	0.4627	0.4711	0.2278	0.3283
SPOTRS000093_16876	0.208	0.2693	0.5012	0.2319	0.5092	0.2399	0.4627	0.4711	0.2278	0.3283
SPOTRS000093_16881	0.0304	0.0777	0.0628	-0.0148	0.0623	-0.0153	-0.2358	-0.2459	0.6083	-0.0166
SPOTRS000093_16887	0.0271	0.0392	0.0351	-0.0041	0.035	-0.0043	-0.1181	-0.1218	0.3095	-0.0044
SPOTRS000093_16899	0.1082	0.0896	0.105	0.0155	0.1055	0.0159	0.1473	0.1509	-0.2085	0.0175
SPOTRS000093_16929	0.012	0.0174	0.068	0.0506	0.0695	0.0521	0.744	0.7493	0.3088	0.053
SPOTRS000093_16932	0.1203	0.1065	0.1653	0.0588	0.1669	0.0604	0.3555	0.362	-0.1293	0.0676
SPOTRS000093_16944	0.1266	0.1139	0.127	0.0131	0.1274	0.0135	0.103	0.1056	-0.1113	0.0152
SPOTRS000093_16952	0.0652	0.0473	0.0633	0.016	0.0637	0.0165	0.2531	0.2585	-0.3804	0.0173
SPOTRS000093_16971	0.0652	0.0473	0.0633	0.016	0.0637	0.0165	0.2531	0.2585	-0.3804	0.0173
SPOTRS000093_17540	0.7416	0.4875	0.4864	-0.0011	0.4864	-0.0011	-0.0022	-0.0023	-0.5213	-0.0022
SPOTRS000093_17555	0.3261	0.2626	0.3201	0.0575	0.3218	0.0592	0.1796	0.1838	-0.2415	0.0802
SPOTRS000093_17558	0.2683	0.2602	0.2877	0.0274	0.2884	0.0282	0.0953	0.0978	-0.0309	0.0381
SPOTRS000093_17573	0.7416	0.4875	0.4864	-0.0011	0.4864	-0.0011	-0.0022	-0.0023	-0.5213	-0.0022
SPOTRS000093_17575	0.7416	0.4875	0.4864	-0.0011	0.4864	-0.0011	-0.0022	-0.0023	-0.5213	-0.0022
SPOTRS000093_17576	0.7416	0.4875	0.4864	-0.0011	0.4864	-0.0011	-0.0022	-0.0023	-0.5213	-0.0022
SPOTRS000093_17737	0.0035	0.0047	0.0036	-0.0012	0.0035	-0.0012	-0.3299	-0.3425	0.2545	-0.0012
SPOTRS000093_17740	0	0.0119	0.0608	0.0489	0.0622	0.0503	0.8048	0.8092	1	0.0509
SPOTRS000093_17756	0.0328	0.0201	0.0323	0.0122	0.0327	0.0125	0.3772	0.3839	-0.6302	0.0128
SPOTRS000093_24269	0.0038	0.0134	0.0075	-0.0059	0.0073	-0.0061	-0.7831	-0.8364	0.7202	-0.0062
SPOTRS000093_24271	0.3887	0.5264	0.506	-0.0204	0.5052	-0.0211	-0.0404	-0.0418	0.2616	-0.0446
SPOTRS000093_24272	0.1314	0.1594	0.1855	0.0261	0.1864	0.027	0.1405	0.1447	0.1758	0.0321
SPOTRS000093_24989	0.1203	0.1384	0.1831	0.0447	0.1845	0.0461	0.2444	0.2499	0.1304	0.0535
SPOTRS000093_25011	0.0046	0.0314	0.0228	-0.0086	0.0225	-0.0088	-0.376	-0.3919	0.8543	-0.0091
SPOTRS000093_25019	0.0122	0.0497	0.0413	-0.0084	0.041	-0.0087	-0.2048	-0.2123	0.7552	-0.0092
SPOTRS000093_25094	0.0018	0.01	0.0058	-0.0043	0.0056	-0.0044	-0.7347	-0.7814	0.8193	-0.0045
SPOTRS000094_6891	0.3554	0.3078	0.4053	0.0975	0.4083	0.1006	0.2407	0.2463	-0.1549	0.1453
SPOTRS000094_6900	0.0101	0.0119	0.0102	-0.0018	0.0101	-0.0018	-0.1737	-0.1801	0.1526	-0.0018
SPOTRS000094_6901	0.2253	0.2165	0.2502	0.0337	0.2513	0.0347	0.1346	0.1382	-0.0403	0.0443
SPOTRS000094_6909	0.1849	0.1895	0.2207	0.0312	0.2216	0.0321	0.1413	0.1451	0.0243	0.0397
SPOTRS000094_6915	0.0035	0.0107	0.0067	-0.004	0.0066	-0.0042	-0.6048	-0.6357	0.6703	-0.0042
SPOTRS000094_6916	0.0035	0.0107	0.0067	-0.004	0.0066	-0.0042	-0.6048	-0.6357	0.6703	-0.0042
SPOTRS000094_6919	0.1296	0.1973	0.1887	-0.0085	0.1885	-0.0088	-0.0452	-0.0467	0.3429	-0.011
SPOTRS000094_6921	0.2253	0.2165	0.2502	0.0337	0.2513	0.0347	0.1346	0.1382	-0.0403	0.0443
SPOTRS000094_6924	0.1849	0.1895	0.2207	0.0312	0.2216	0.0321	0.1413	0.1451	0.0243	0.0397
SPOTRS000094_6926	0.0404	0.0271	0.0397	0.0126	0.0401	0.013	0.318	0.3247	-0.4925	0.0134
SPOTRS000094_6933	0.0336	0.02	0.0331	0.0131	0.0335	0.0135	0.3961	0.4035	-0.6817	0.0138
SPOTRS000094_6934	0.1043	0.1403	0.1339	-0.0064	0.1338	-0.0066	-0.0476	-0.0492	0.2565	-0.0077
SPOTRS000094_6939	0.0879	0.0968	0.311	0.2142	0.3177	0.2208	0.6886	0.6952	0.0925	0.2445
SPOTRS000094_6942	0.1296	0.1973	0.1887	-0.0085	0.1885	-0.0088	-0.0452	-0.0467	0.3429	-0.011
SPOTRS000094_8749	0.0281	0.03	0.0279	-0.0021	0.0278	-0.0021	-0.0747	-0.077	0.0623	-0.0022
SPOTRS000094_8751	0.1076	0.1001	0.1023	0.0022	0.1024	0.0023	0.0219	0.0225	-0.075	0.0026
SPOTRS000094_8752	0.0281	0.0298	0.0279	-0.0019	0.0279	-0.0019	-0.0664	-0.0685	0.0549	-0.002
SPOTRS000094_8755	0.0014	0.0018	0.0014	-0.0004	0.0014	-0.0004	-0.2892	-0.3	0.2308	-0.0004
SPOTRS000094_8757	0.6844	0.4114	0.4519	0.0404	0.453	0.0416	0.0894	0.0918	-0.6635	0.0706
SPOTRS000094_8762	0.0031	0.004	0.0031	-0.0009	0.0031	-0.0009	-0.2846	-0.2952	0.2273	-0.0009
SPOTRS000094_8764	0.4139	0.3217	0.3295	0.0078	0.3298	0.008	0.0237	0.0244	-0.2865	0.0119
SPOTRS000094_8768	0.0152	0.0174	0.0152	-0.0022	0.0151	-0.0023	-0.1457	-0.1505	0.1269	-0.0023
SPOTRS000094_8769	0.0013	0.0016	0.0013	-0.0004	0.0013	-0.0004	-0.2929	-0.3038	0.233	-0.0004
SPOTRS000094_8771	0.012	0.0134	0.012	-0.0014	0.012	-0.0014	-0.1154	-0.1191	0.1043	-0.0014
SPOTRS000094_8784	0.0162	0.0177	0.0162	-0.0015	0.0161	-0.0015	-0.093	-0.0959	0.0838	-0.0016
SPOTRS000094_8786	0.8626	0.4727	0.4928	0.0202	0.4934	0.0207	0.0409	0.042	-0.825	0.0393
SPOTRS000094_8794	0.0164	0.016	0.0164	0.0004	0.0164	0.0004	0.0232	0.0238	-0.0266	0.0004
SPOTRS000094_8798	0.4139	0.3217	0.3295	0.0078	0.3298	0.008	0.0237	0.0244	-0.2865	0.0119
SPOTRS000094_8801	0.1812	0.1493	0.1655	0.0161	0.1659	0.0166	0.0974	0.0999	-0.2135	0.0195
SPOTRS000094_8811	0.2079	0.2359	0.3339	0.0981	0.337	0.1011	0.2937	0.3001	0.1187	0.1324
SPOTRS000094_8812	0.2079	0.2359	0.3339	0.0981	0.337	0.1011	0.2937	0.3001	0.1187	0.1324
SPOTRS000094_8842	0.117	0.3034	0.3726	0.0691	0.3748	0.0713	0.1856	0.1903	0.6146	0.1024
SPOTRS000094_8846	0.0069	0.0106	0.0654	0.0547	0.0671	0.0565	0.8372	0.8413	0.3481	0.0571
SPOTRS000094_8848	0.1267	0.1822	0.1523	-0.0298	0.1514	-0.0308	-0.1958	-0.2031	0.3042	-0.0376
SPOTRS000094_8857	0.0389	0.0428	0.0448	0.0021	0.0449	0.0021	0.0459	0.0473	0.0908	0.0022
SPOTRS000094_8859	0.0117	0.0179	0.0119	-0.0061	0.0117	-0.0062	-0.5112	-0.5357	0.3464	-0.0064
SPOTRS000094_8860	0.0698	0.0933	0.0813	-0.012	0.081	-0.0124	-0.1475	-0.1528	0.2517	-0.0136
SPOTRS000094_8866	0.0054	0.0089	0.0055	-0.0034	0.0054	-0.0035	-0.6124	-0.6438	0.3905	-0.0035
SPOTRS000094_9119	0.0628	0.1293	0.121	-0.0083	0.1207	-0.0086	-0.0687	-0.0712	0.5142	-0.0099
SPOTRS000094_9124	0.0439	0.0693	0.0741	0.0048	0.0743	0.005	0.065	0.067	0.3664	0.0053
SPOTRS000094_9125	0.2187	0.4946	0.4769	-0.0177	0.4763	-0.0183	-0.0371	-0.0384	0.5579	-0.0362
SPOTRS000094_9139	0.2703	0.3287	0.4011	0.0724	0.4035	0.0748	0.1805	0.1854	0.1776	0.1115
SPOTRS000094_9154	0.0278	0.0469	0.0322	-0.0148	0.0317	-0.0153	-0.4595	-0.4822	0.4081	-0.016
SPOTRS000094_9159	0.2726	0.4388	0.4731	0.0343	0.4743	0.0355	0.0725	0.0748	0.3787	0.0632
SPOTRS000094_9234	0.0664	0.0567	0.0644	0.0077	0.0647	0.008	0.1201	0.1231	-0.1702	0.0084
SPOTRS000094_9238	0.0139	0.0413	0.0412	-0.0001	0.0412	-0.0001	-0.0021	-0.0022	0.6638	-0.0001
SPOTRS000094_9243	0.0631	0.0532	0.0614	0.0082	0.0616	0.0085	0.1339	0.1372	-0.1871	0.0089
SPOTRS000094_9244	0.0202	0.029	0.0241	-0.0049	0.0239	-0.0051	-0.2041	-0.2112	0.3044	-0.0052
SPOTRS000094_9248	0.3071	0.2952	0.2938	-0.0014	0.2937	-0.0014	-0.0047	-0.0049	-0.0405	-0.002
SPOTRS000094_9252	0.1475	0.1443	0.1435	-0.0008	0.1435	-0.0008	-0.0052	-0.0054	-0.0227	-0.0009
SPOTRS000094_9256	0.1475	0.1443	0.1435	-0.0008	0.1435	-0.0008	-0.0052	-0.0054	-0.0227	-0.0009
SPOTRS000094_9259	0.1451	0.1382	0.1445	0.0062	0.1446	0.0064	0.0432	0.0444	-0.0501	0.0074
SPOTRS000094_9261	0.1475	0.1443	0.1435	-0.0008	0.1435	-0.0008	-0.0052	-0.0054	-0.0227	-0.0009
SPOTRS000094_9266	0.2391	0.1911	0.2114	0.0203	0.2119	0.0209	0.0961	0.0986	-0.2512	0.0258
SPOTRS000094_9267	0.1547	0.1677	0.242	0.0742	0.2441	0.0764	0.3068	0.3128	0.0777	0.0918
SPOTRS000094_9269	0.1547	0.1677	0.242	0.0742	0.2441	0.0764	0.3068	0.3128	0.0777	0.0918
SPOTRS000094_9399	0.0113	0.0136	0.0114	-0.0023	0.0113	-0.0023	-0.1995	-0.207	0.1691	-0.0024
SPOTRS000094_9410	0.0354	0.1147	0.1195	0.0049	0.1197	0.005	0.0406	0.0418	0.6917	0.0057
SPOTRS000094_9415	0.0931	0.208	0.2369	0.0289	0.2378	0.0298	0.1222	0.1255	0.5522	0.0377
SPOTRS000094_9416	0.0101	0.0109	0.0101	-0.0008	0.0101	-0.0008	-0.0751	-0.0777	0.0721	-0.0008
SPOTRS000094_9424	0.3774	0.3955	0.4588	0.0633	0.4608	0.0653	0.138	0.1417	0.0457	0.108
SPOTRS000094_9432	0.1595	0.1393	0.2019	0.0626	0.2039	0.0645	0.3099	0.3165	-0.1449	0.075
SPOTRS000094_9433	0.2081	0.2562	0.2486	-0.0076	0.2484	-0.0078	-0.0306	-0.0316	0.1877	-0.0105
SPOTRS000094_9434	0.1237	0.1394	0.1901	0.0507	0.1917	0.0523	0.2667	0.2728	0.1125	0.0608
SPOTRS000094_9437	0.0354	0.1147	0.1195	0.0049	0.1197	0.005	0.0406	0.0418	0.6917	0.0057
SPOTRS000094_9442	0.2195	0.2063	0.1966	-0.0097	0.1963	-0.01	-0.0492	-0.0508	-0.0639	-0.0126
SPOTRS000094_9444	0.1692	0.1717	0.156	-0.0157	0.1555	-0.0162	-0.1004	-0.1039	0.0144	-0.0195
SPOTRS000094_9447	0.0486	0.0334	0.0476	0.0142	0.048	0.0147	0.2988	0.3053	-0.4582	0.0152
SPOTRS000094_9451	0.0101	0.0109	0.0101	-0.0008	0.0101	-0.0008	-0.0751	-0.0777	0.0721	-0.0008
SPOTRS000094_9454	0.1609	0.1262	0.1568	0.0306	0.1578	0.0315	0.195	0.1999	-0.2746	0.0361
SPOTRS000094_9456	0.0268	0.031	0.0267	-0.0044	0.0265	-0.0045	-0.1638	-0.1698	0.1365	-0.0046
SPOTRS000094_9717	0.011	0.0179	0.0141	-0.0038	0.014	-0.004	-0.2722	-0.2825	0.3852	-0.004
SPOTRS000094_9718	0.4325	0.4373	0.4275	-0.0098	0.4272	-0.0101	-0.0229	-0.0236	0.011	-0.0179
SPOTRS000094_9721	0.0218	0.0287	0.0247	-0.004	0.0246	-0.0041	-0.1614	-0.1669	0.241	-0.0042
SPOTRS000094_9726	0.2676	0.233	0.2331	0.0001	0.2331	0.0001	0.0003	0.0003	-0.1484	0.0001
SPOTRS000094_9738	0.1751	0.1948	0.1966	0.0017	0.1966	0.0018	0.0089	0.0091	0.1013	0.0022
SPOTRS000094_9739	0.0242	0.0293	0.0241	-0.0052	0.024	-0.0053	-0.2153	-0.223	0.1749	-0.0055
SPOTRS000094_9745	0.3857	0.3399	0.3622	0.0224	0.3629	0.023	0.0617	0.0634	-0.1349	0.0349
SPOTRS000094_9747	0.0075	0.0102	0.0076	-0.0026	0.0075	-0.0027	-0.3443	-0.358	0.2616	-0.0027
SPOTRS000094_9752	0.1158	0.1447	0.1537	0.009	0.154	0.0093	0.0587	0.0603	0.1997	0.0109
SPOTRS000095_6832	0.0051	0.1158	0.0846	-0.0312	0.0832	-0.0326	-0.3694	-0.3918	0.956	-0.0369
SPOTRS000095_6851	0.0184	0.0266	0.0186	-0.008	0.0183	-0.0084	-0.4305	-0.4578	0.3097	-0.0086
SPOTRS000095_6949	0.0039	0.0085	0.0065	-0.0019	0.0065	-0.002	-0.2905	-0.3016	0.539	-0.002
SPOTRS000095_6987	0.0152	0.0224	0.0182	-0.0042	0.0181	-0.0043	-0.2289	-0.2373	0.3205	-0.0044
SPOTRS000095_7005	0.0014	0.0107	0.0072	-0.0034	0.0071	-0.0035	-0.4731	-0.4939	0.866	-0.0036
SPOTRS000095_37964	0.1368	0.498	0.477	-0.021	0.4761	-0.0219	-0.044	-0.0461	0.7254	-0.0437
SPOTRS000095_37980	0.1368	0.498	0.477	-0.021	0.4761	-0.0219	-0.044	-0.0461	0.7254	-0.0437
SPOTRS000095_38055	0.0032	0.0253	0.0223	-0.003	0.0222	-0.0031	-0.1332	-0.1377	0.8727	-0.0031
SPOTRS000095_40293	0.0433	0.0426	0.0956	0.053	0.0972	0.0546	0.5546	0.5618	-0.0164	0.057
SPOTRS000095_40299	0.0314	0.0179	0.031	0.013	0.0313	0.0134	0.4206	0.4277	-0.7522	0.0137
SPOTRS000095_40354	0.0388	0.0378	0.0517	0.0138	0.0521	0.0142	0.2676	0.2733	-0.0261	0.0148
SPOTRS000095_50181	0.024	0.0998	0.059	-0.0408	0.0572	-0.0426	-0.6921	-0.7446	0.7593	-0.0473
SPOTRS000095_50192	0.01	0.1458	0.2233	0.0775	0.2267	0.0809	0.347	0.3567	0.9317	0.0947
SPOTRS000096_1240	0.0556	0.0401	0.1051	0.065	0.1069	0.0669	0.6187	0.6253	-0.3864	0.0697
SPOTRS000096_1249	0.1931	0.247	0.4277	0.1807	0.4328	0.1859	0.4225	0.4294	0.2184	0.2468
SPOTRS000096_1372	0.0192	0.0194	0.0192	-0.0003	0.0192	-0.0003	-0.0135	-0.0139	0.0095	-0.0003
SPOTRS000096_1379	0.0948	0.1218	0.1452	0.0234	0.1459	0.0241	0.1611	0.1651	0.2222	0.0274
SPOTRS000096_1414	0.294	0.3676	0.4369	0.0693	0.4389	0.0713	0.1586	0.1625	0.2002	0.1128
SPOTRS000096_1417	0.294	0.3676	0.4369	0.0693	0.4389	0.0713	0.1586	0.1625	0.2002	0.1128
SPOTRS000096_1422	0.1154	0.0866	0.1277	0.0411	0.1289	0.0423	0.3219	0.3281	-0.333	0.0463
SPOTRS000096_1426	0.0118	0.0143	0.0118	-0.0025	0.0117	-0.0026	-0.2144	-0.2219	0.1784	-0.0026
SPOTRS000096_1437	0.2171	0.2289	0.3067	0.0778	0.309	0.08	0.2537	0.259	0.0517	0.1038
SPOTRS000096_1443	0.0321	0.0449	0.0523	0.0074	0.0525	0.0076	0.141	0.1444	0.2856	0.0079
SPOTRS000096_1456	0.3994	0.4017	0.4661	0.0643	0.4679	0.0662	0.138	0.1414	0.0057	0.1106
SPOTRS000096_1468	0.0404	0.0407	0.0398	-0.0009	0.0398	-0.0009	-0.022	-0.0227	0.0073	-0.0009
SPOTRS000096_13872	0.0042	0.0495	0.0464	-0.0031	0.0463	-0.0032	-0.0672	-0.0694	0.9151	-0.0034
SPOTRS000096_13917	0.1793	0.3114	0.3503	0.0389	0.3515	0.0401	0.111	0.114	0.4244	0.0582
SPOTRS000096_14043	0.0038	0.0317	0.0761	0.0444	0.0775	0.0458	0.5832	0.5906	0.8805	0.0473
SPOTRS000096_14051	0.0192	0.1779	0.233	0.0551	0.2348	0.0569	0.2366	0.2422	0.8921	0.0692
SPOTRS000098_4207	0.0298	0.0687	0.4174	0.3486	0.4279	0.3592	0.8353	0.8394	0.567	0.3857
SPOTRS000098_4262	0.3418	0.3414	0.4521	0.1108	0.4554	0.114	0.245	0.2504	-0.0014	0.1731
SPOTRS000098_4271	0.0237	0.0207	0.0235	0.0028	0.0236	0.0029	0.1193	0.1223	-0.1441	0.0029
SPOTRS000098_4274	0.0781	0.1024	0.1034	0.001	0.1035	0.001	0.0099	0.0101	0.237	0.0012
SPOTRS000098_4275	0.0781	0.1024	0.1034	0.001	0.1035	0.001	0.0099	0.0101	0.237	0.0012
SPOTRS000098_4283	0.0214	0.0255	0.0242	-0.0014	0.0241	-0.0014	-0.056	-0.0577	0.16	-0.0014
SPOTRS000098_4284	0.0029	0.0037	0.0029	-0.0008	0.0029	-0.0008	-0.2745	-0.2849	0.2212	-0.0008
SPOTRS000098_4301	0.0157	0.0149	0.0157	0.0008	0.0157	0.0008	0.0509	0.0524	-0.0567	0.0008
SPOTRS000098_4303	0.0082	0.0106	0.0648	0.0542	0.0665	0.0559	0.8366	0.8407	0.2289	0.0565
SPOTRS000098_4306	0.0014	0.0148	0.011	-0.0039	0.0109	-0.004	-0.3517	-0.3659	0.9084	-0.004
SPOTRS000098_4313	0.3754	0.3669	0.4996	0.1327	0.5035	0.1366	0.2656	0.2713	-0.0231	0.2158
SPOTRS000098_4315	0.0839	0.0984	0.1008	0.0024	0.1009	0.0024	0.0235	0.0242	0.1481	0.0027
SPOTRS000098_4332	0.0029	0.0039	0.003	-0.0009	0.0029	-0.001	-0.3151	-0.3277	0.2463	-0.001
SPOTRS000098_4343	0.1434	0.1277	0.1412	0.0135	0.1416	0.0139	0.0959	0.0984	-0.1233	0.016
SPOTRS000098_4353	0.0196	0.0155	0.0754	0.0599	0.0772	0.0618	0.7946	0.7994	-0.2657	0.0627
SPOTRS000098_4409	0.0628	0.0868	0.0834	-0.0034	0.0834	-0.0034	-0.0402	-0.0414	0.2767	-0.0038
SPOTRS000098_4430	0.0095	0.0543	0.0413	-0.013	0.041	-0.0133	-0.314	-0.3259	0.8256	-0.0141
SPOTRS000098_4684	0.0801	0.2899	0.2881	-0.0018	0.2881	-0.0019	-0.0063	-0.0065	0.7238	-0.0026
SPOTRS000098_4714	0.1254	0.2442	0.4735	0.2292	0.4814	0.2372	0.4842	0.4927	0.4864	0.3138
SPOTRS000098_7623	0.0099	0.0551	0.0352	-0.0198	0.0345	-0.0205	-0.5629	-0.5938	0.8203	-0.0217
SPOTRS000098_7755	0.0772	0.1612	0.2006	0.0394	0.2019	0.0406	0.1963	0.2013	0.5211	0.0485
SPOTRS000098_7763	0.0533	0.1046	0.0918	-0.0127	0.0914	-0.0132	-0.1388	-0.1439	0.4907	-0.0147
SPOTRS000098_10841	0.0036	0.0091	0.0064	-0.0027	0.0063	-0.0028	-0.4261	-0.4442	0.6055	-0.0028
SPOTRS000098_10852	0.0296	0.0781	0.0654	-0.0127	0.0651	-0.0131	-0.1938	-0.2007	0.6211	-0.0142
SPOTRS000098_10861	0.2061	0.1957	0.3439	0.1481	0.3482	0.1525	0.4308	0.4379	-0.0528	0.1896
SPOTRS000098_11225	0.0455	0.1851	0.1598	-0.0253	0.1588	-0.0262	-0.1581	-0.1652	0.7543	-0.0322
SPOTRS000098_11238	0.0693	0.2269	0.2125	-0.0143	0.212	-0.0149	-0.0675	-0.0703	0.6947	-0.0193
SPOTRS000098_21547	0.1244	0.2068	0.5009	0.2941	0.5098	0.303	0.5871	0.5943	0.3983	0.382
SPOTRS000098_21659	0.1272	0.1259	0.1713	0.0453	0.1726	0.0466	0.2647	0.2702	-0.0099	0.0533
SPOTRS000098_21683	0.0699	0.0782	0.0705	-0.0077	0.0703	-0.0079	-0.1093	-0.1128	0.1066	-0.0086
SPOTRS000098_21684	0.0375	0.0258	0.0888	0.063	0.0906	0.0648	0.7092	0.715	-0.452	0.0665
SPOTRS000098_21712	0.0029	0.0037	0.0029	-0.0008	0.0029	-0.0008	-0.2837	-0.2945	0.2275	-0.0008
SPOTRS000098_21718	0.277	0.2288	0.4953	0.2665	0.5029	0.2741	0.5381	0.5451	-0.2106	0.3554
SPOTRS000098_21753	0.0526	0.047	0.0514	0.0044	0.0516	0.0045	0.0856	0.0879	-0.1181	0.0048
SPOTRS000098_21761	0.053	0.0606	0.0546	-0.0059	0.0545	-0.0061	-0.1081	-0.1116	0.1253	-0.0065
SPOTRS000098_21777	0.1545	0.1292	0.1431	0.014	0.1436	0.0144	0.0976	0.1002	-0.196	0.0165
SPOTRS000098_28465	0.0863	0.1191	0.3897	0.2706	0.4005	0.2814	0.6943	0.7026	0.2754	0.3195
SPOTRS000098_28470	0.1926	0.3909	0.5004	0.1095	0.5048	0.1138	0.2187	0.2255	0.5074	0.1869
SPOTRS000098_28476	0.0618	0.1855	0.1577	-0.0278	0.1566	-0.0289	-0.1765	-0.1849	0.6667	-0.0355
SPOTRS000098_28488	0.0613	0.0996	0.0839	-0.0157	0.0832	-0.0163	-0.1869	-0.1959	0.384	-0.0181
SPOTRS000098_28495	0.0613	0.0996	0.0839	-0.0157	0.0832	-0.0163	-0.1869	-0.1959	0.384	-0.0181
SPOTRS000098_28515	0.0714	0.1487	0.2606	0.1119	0.2651	0.1164	0.4294	0.439	0.5196	0.1367
SPOTRS000098_28539	0.2738	0.2423	0.4844	0.2421	0.4915	0.2492	0.4998	0.507	-0.13	0.3289
SPOTRS000098_28565	0.0571	0.0765	0.1211	0.0446	0.1224	0.0459	0.3681	0.3749	0.2538	0.0497
SPOTRS000098_30168	0.1804	0.4079	0.4219	0.014	0.4224	0.0145	0.0333	0.0344	0.5577	0.0246
SPOTRS000098_30172	0.1804	0.4079	0.4219	0.014	0.4224	0.0145	0.0333	0.0344	0.5577	0.0246
SPOTRS000098_30203	0.0073	0.0208	0.0116	-0.0092	0.0113	-0.0095	-0.7872	-0.8389	0.6494	-0.0097
SPOTRS000098_30204	0.0431	0.2435	0.2492	0.0058	0.2494	0.006	0.0231	0.0239	0.8232	0.0079
SPOTRS000098_30213	0.1852	0.3872	0.5033	0.1162	0.5075	0.1203	0.2308	0.2371	0.5217	0.1963
SPOTRS000098_42745	0.0195	0.0218	0.0195	-0.0023	0.0194	-0.0024	-0.1189	-0.1229	0.1038	-0.0024
SPOTRS000098_42775	0.3137	0.2547	0.4975	0.2428	0.5044	0.2498	0.4881	0.4951	-0.2316	0.3351
SPOTRS000098_42863	0.1302	0.184	0.1869	0.0029	0.187	0.003	0.0157	0.0162	0.2925	0.0037
SPOTRS000098_42873	0.0886	0.1307	0.1462	0.0156	0.1467	0.016	0.1064	0.1092	0.3216	0.0184
SPOTRS000098_42886	0.3102	0.2627	0.4995	0.2368	0.5064	0.2437	0.474	0.4813	-0.1808	0.3306
SPOTRS000098_42933	0.2102	0.2393	0.5006	0.2613	0.5083	0.2689	0.5219	0.5292	0.1217	0.3536
SPOTRS000098_42934	0.0419	0.0832	0.0776	-0.0056	0.0774	-0.0058	-0.0723	-0.0746	0.4961	-0.0063
SPOTRS000098_42952	0.2102	0.2393	0.5006	0.2613	0.5083	0.2689	0.5219	0.5292	0.1217	0.3536
SPOTRS000098_42968	0.0078	0.0145	0.0109	-0.0036	0.0108	-0.0037	-0.331	-0.3441	0.4609	-0.0038
SPOTRS000098_42986	0.0051	0.0111	0.0081	-0.003	0.0081	-0.0031	-0.3667	-0.3816	0.5443	-0.0031
SPOTRS000098_43045	0	0.0646	0.0331	-0.0315	0.032	-0.0326	-0.9515	-1.0201	1	-0.0349
SPOTRS000098_43068	0.1744	0.2188	0.365	0.1461	0.3691	0.1503	0.4004	0.4072	0.2031	0.1924
SPOTRS000098_43100	0.1343	0.1269	0.2253	0.0984	0.2281	0.1012	0.4368	0.4438	-0.058	0.116
SPOTRS000098_43108	0.002	0.0274	0.0184	-0.009	0.0181	-0.0093	-0.4902	-0.5114	0.9275	-0.0095
SPOTRS000098_43109	0.0473	0.0416	0.0497	0.0081	0.0499	0.0083	0.1624	0.1663	-0.1356	0.0087
SPOTRS000098_43112	0.0401	0.0466	0.0397	-0.0069	0.0395	-0.0071	-0.1747	-0.1806	0.1393	-0.0075
SPOTRS000098_43171	0.006	0.0074	0.006	-0.0014	0.006	-0.0014	-0.2291	-0.2374	0.1909	-0.0014
SPOTRS000098_43224	0.1351	0.1447	0.1615	0.0168	0.162	0.0173	0.104	0.1067	0.066	0.0202
SPOTRS000098_43227	0.0177	0.0301	0.0244	-0.0057	0.0242	-0.0059	-0.2359	-0.2445	0.4133	-0.0061
SPOTRS000098_43243	0.2067	0.2739	0.4974	0.2235	0.5048	0.2309	0.4493	0.4574	0.2453	0.318
SPOTRS000098_43257	0.1098	0.134	0.4076	0.2736	0.4167	0.2827	0.6712	0.6784	0.1807	0.3264
SPOTRS000098_43281	0.0211	0.0395	0.031	-0.0084	0.0308	-0.0087	-0.2706	-0.2821	0.4654	-0.009
SPOTRS000098_43615	0.0383	0.1629	0.1852	0.0223	0.1859	0.023	0.1206	0.1239	0.7648	0.0275
SPOTRS000098_43619	0.0383	0.1629	0.1852	0.0223	0.1859	0.023	0.1206	0.1239	0.7648	0.0275
SPOTRS000098_43649	0.0076	0.0748	0.0715	-0.0033	0.0714	-0.0034	-0.046	-0.0475	0.8987	-0.0037
SPOTRS000098_43663	0.1367	0.1197	0.2099	0.0902	0.2127	0.093	0.4297	0.4373	-0.1422	0.1056
SPOTRS000101_759	0.0045	0.0526	0.0355	-0.0171	0.0347	-0.0179	-0.4816	-0.5163	0.9136	-0.0189
SPOTRS000101_825	0.0036	0.0044	0.0036	-0.0008	0.0036	-0.0008	-0.2159	-0.2237	0.1828	-0.0008
SPOTRS000101_836	0.0784	0.0686	0.0805	0.0119	0.0808	0.0122	0.1476	0.1512	-0.1435	0.0131
SPOTRS000101_841	0.229	0.2424	0.3111	0.0687	0.3131	0.0708	0.221	0.226	0.0553	0.0934
SPOTRS000101_854	0.2667	0.3246	0.4728	0.1482	0.4772	0.1526	0.3135	0.3198	0.1784	0.2259
SPOTRS000101_860	0.2667	0.3246	0.4728	0.1482	0.4772	0.1526	0.3135	0.3198	0.1784	0.2259
SPOTRS000101_3417	0.2325	0.5144	0.4623	-0.0521	0.4605	-0.0539	-0.1126	-0.117	0.548	-0.1109
SPOTRS000101_3429	0.0513	0.2031	0.2307	0.0276	0.2317	0.0286	0.1197	0.1233	0.7477	0.0359
SPOTRS000101_3447	0.272	0.432	0.5053	0.0733	0.5078	0.0759	0.1451	0.1494	0.3702	0.1336
SPOTRS000101_3449	0.272	0.432	0.5053	0.0733	0.5078	0.0759	0.1451	0.1494	0.3702	0.1336
SPOTRS000101_3452	0.272	0.432	0.5053	0.0733	0.5078	0.0759	0.1451	0.1494	0.3702	0.1336
SPOTRS000101_3455	0.272	0.432	0.5053	0.0733	0.5078	0.0759	0.1451	0.1494	0.3702	0.1336
SPOTRS000101_3456	0.272	0.432	0.5053	0.0733	0.5078	0.0759	0.1451	0.1494	0.3702	0.1336
SPOTRS000101_6652	0.0416	0.0475	0.05	0.0026	0.0501	0.0027	0.0518	0.0535	0.1236	0.0028
SPOTRS000101_11622	0.1879	0.2897	0.4955	0.2058	0.5017	0.2121	0.4154	0.4227	0.3512	0.2986
SPOTRS000101_11625	0.0116	0.0545	0.0408	-0.0138	0.0403	-0.0142	-0.3379	-0.3518	0.7882	-0.015
SPOTRS000101_11635	0.0554	0.0677	0.0675	-0.0002	0.0675	-0.0002	-0.0033	-0.0034	0.1827	-0.0002
SPOTRS000101_11637	0.191	0.2969	0.4964	0.1995	0.5025	0.2056	0.4019	0.4091	0.3566	0.2924
SPOTRS000101_11662	0.2436	0.197	0.2691	0.0721	0.2712	0.0742	0.2681	0.2736	-0.2366	0.0924
SPOTRS000101_11721	0.2964	0.312	0.4819	0.17	0.4868	0.1748	0.3527	0.3591	0.05	0.2541
SPOTRS000101_12070	0.1468	0.2075	0.4523	0.2448	0.4614	0.2539	0.5412	0.5502	0.2925	0.3203
SPOTRS000101_12170	0.1086	0.1385	0.2718	0.1333	0.2765	0.1381	0.4905	0.4993	0.2158	0.1603
SPOTRS000101_12172	0.1712	0.2713	0.4948	0.2235	0.5028	0.2315	0.4518	0.4605	0.3689	0.3177
SPOTRS000101_15292	0.0825	0.3166	0.3273	0.0107	0.3277	0.0111	0.0326	0.0338	0.7393	0.0162
SPOTRS000101_15451	0.0731	0.1673	0.2708	0.1035	0.2743	0.107	0.3822	0.39	0.563	0.1285
SPOTRS000101_34447	0.1775	0.325	0.4983	0.1733	0.5034	0.1783	0.3477	0.3543	0.454	0.2642
SPOTRS000101_34476	0.0834	0.1505	0.1642	0.0138	0.1646	0.0142	0.0838	0.086	0.446	0.0167
SPOTRS000101_34489	0.1775	0.325	0.4983	0.1733	0.5034	0.1783	0.3477	0.3543	0.454	0.2642
SPOTRS000101_34528	0.1581	0.1552	0.3327	0.1776	0.3379	0.1828	0.5337	0.5409	-0.019	0.2164
SPOTRS000101_34535	0.0089	0.0228	0.0166	-0.0062	0.0164	-0.0064	-0.3742	-0.3895	0.6109	-0.0065
SPOTRS000101_34550	0.0143	0.0209	0.019	-0.0019	0.019	-0.0019	-0.0974	-0.1005	0.316	-0.0019
SPOTRS000101_34556	0.2622	0.3011	0.487	0.1858	0.4924	0.1913	0.3816	0.3884	0.1292	0.2737
SPOTRS000101_34577	0.1051	0.2563	0.4947	0.2384	0.502	0.2456	0.4819	0.4894	0.5901	0.3303
SPOTRS000101_34598	0.0035	0.031	0.0232	-0.0077	0.023	-0.008	-0.3326	-0.3462	0.8879	-0.0082
SPOTRS000101_34612	0.0056	0.0451	0.0831	0.0379	0.0842	0.0391	0.4565	0.4639	0.8766	0.0409
SPOTRS000101_34793	0.769	0.4745	0.5007	0.0262	0.5014	0.0269	0.0522	0.0536	-0.6207	0.0512
SPOTRS000101_34805	0.769	0.4745	0.5007	0.0262	0.5014	0.0269	0.0522	0.0536	-0.6207	0.0512
SPOTRS000101_34808	0.1097	0.1043	0.1043	0	0.1043	0	0	0	-0.0523	0
SPOTRS000101_34826	0.0426	0.0426	0.0419	-0.0007	0.0419	-0.0007	-0.0165	-0.017	0.0007	-0.0007
SPOTRS000101_34836	0.769	0.4745	0.5007	0.0262	0.5014	0.0269	0.0522	0.0536	-0.6207	0.0512
SPOTRS000101_34884	0.0353	0.0233	0.0347	0.0114	0.0351	0.0117	0.3283	0.3347	-0.5122	0.012
SPOTRS000101_34887	0.2468	0.2432	0.4927	0.2494	0.5	0.2568	0.5063	0.5135	-0.0144	0.3393
SPOTRS000101_34890	0.006	0.015	0.0121	-0.0029	0.012	-0.003	-0.2412	-0.2501	0.6	-0.0031
SPOTRS000101_35010	0.2475	0.2951	0.3396	0.0445	0.3409	0.0458	0.1311	0.1344	0.1612	0.065
SPOTRS000101_46126	0.018	0.0217	0.018	-0.0037	0.0179	-0.0038	-0.2047	-0.2118	0.1691	-0.0039
SPOTRS000101_46127	0.018	0.0217	0.018	-0.0037	0.0179	-0.0038	-0.2047	-0.2118	0.1691	-0.0039
SPOTRS000101_46161	0.0085	0.0099	0.0085	-0.0014	0.0085	-0.0014	-0.1643	-0.1698	0.144	-0.0015
SPOTRS000102_8584	0.178	0.367	0.4866	0.1196	0.4925	0.1255	0.2457	0.2549	0.5149	0.1983
SPOTRS000102_8593	0.0081	0.0322	0.0162	-0.016	0.0154	-0.0168	-0.9923	-1.0963	0.7477	-0.0174
SPOTRS000102_8632	0.0333	0.0552	0.1659	0.1107	0.1715	0.1162	0.6672	0.6779	0.3964	0.123
SPOTRS000102_8640	0.01	0.065	0.0383	-0.0267	0.037	-0.028	-0.6954	-0.7564	0.8465	-0.0299
SPOTRS000102_8643	0.01	0.065	0.0383	-0.0267	0.037	-0.028	-0.6954	-0.7564	0.8465	-0.0299
SPOTRS000102_8757	0.0797	0.1462	0.1867	0.0404	0.1883	0.0421	0.2166	0.2237	0.4551	0.0493
SPOTRS000102_8824	0.002	0.0595	0.0405	-0.019	0.0398	-0.0197	-0.4703	-0.4946	0.967	-0.0209
SPOTRS000102_8945	0.1142	0.3195	0.5034	0.1839	0.5105	0.191	0.3653	0.3741	0.6425	0.2807
SPOTRS000102_8965	0.1238	0.2612	0.5044	0.2432	0.5137	0.2525	0.4822	0.4916	0.5261	0.3418
SPOTRS000102_16865	0.1743	0.177	0.1988	0.0219	0.1995	0.0225	0.1101	0.113	0.0152	0.0274
SPOTRS000102_16871	0.0632	0.1408	0.1736	0.0328	0.1746	0.0338	0.189	0.1935	0.5511	0.0393
SPOTRS000102_16883	0.0269	0.038	0.0435	0.0055	0.0437	0.0057	0.1268	0.13	0.2919	0.0059
SPOTRS000102_16928	0.0163	0.0203	0.0193	-0.001	0.0193	-0.001	-0.0512	-0.0528	0.1946	-0.001
SPOTRS000102_16934	0.0081	0.0103	0.0081	-0.0022	0.0081	-0.0022	-0.2682	-0.2783	0.2151	-0.0023
SPOTRS000102_16956	0.0301	0.0162	0.0296	0.0134	0.03	0.0138	0.4531	0.4603	-0.8556	0.0141
SPOTRS000102_23526	0.3016	0.3582	0.4249	0.0666	0.4268	0.0685	0.1568	0.1606	0.1581	0.1068
SPOTRS000102_23672	0.0574	0.2308	0.4656	0.2348	0.4732	0.2423	0.5042	0.5122	0.7514	0.3151
SPOTRS000102_23700	0.0141	0.0182	0.0739	0.0557	0.0757	0.0575	0.7542	0.76	0.2224	0.0586
SPOTRS000102_23708	0.0312	0.1176	0.1675	0.0499	0.1691	0.0515	0.2978	0.3045	0.7343	0.0584
SPOTRS000102_26678	0.9435	0.4895	0.5	0.0106	0.5003	0.0109	0.0211	0.0217	-0.9276	0.0213
SPOTRS000102_26689	0.1098	0.0899	0.1042	0.0143	0.1046	0.0147	0.1374	0.1408	-0.222	0.0162
SPOTRS000102_26698	0.0031	0.004	0.0031	-0.0009	0.0031	-0.0009	-0.2846	-0.2952	0.2273	-0.0009
SPOTRS000102_26702	0.9435	0.4895	0.5	0.0106	0.5003	0.0109	0.0211	0.0217	-0.9276	0.0213
SPOTRS000102_27815	0.0059	0.0069	0.0059	-0.001	0.0059	-0.001	-0.1637	-0.1695	0.1449	-0.001
SPOTRS000102_27845	0.3395	0.3071	0.411	0.1039	0.4141	0.107	0.2529	0.2584	-0.1054	0.1544
SPOTRS000102_29662	0.0286	0.0143	0.0282	0.0139	0.0286	0.0143	0.4928	0.5	-1	0.0145
SPOTRS000102_29683	0.0318	0.0231	0.0345	0.0113	0.0348	0.0117	0.3289	0.3353	-0.3758	0.012
SPOTRS000102_29696	0.3793	0.3264	0.3906	0.0643	0.3925	0.0661	0.1645	0.1685	-0.1621	0.0982
SPOTRS000102_29749	0.2632	0.2843	0.3984	0.1141	0.4017	0.1175	0.2865	0.2925	0.0739	0.1642
SPOTRS000102_29858	0.3055	0.3155	0.3982	0.0827	0.4006	0.0851	0.2077	0.2124	0.0318	0.1243
SPOTRS000102_41884	0.0555	0.0655	0.062	-0.0035	0.0619	-0.0036	-0.0557	-0.0575	0.1529	-0.0038
SPOTRS000102_41915	0.0703	0.0644	0.1111	0.0467	0.1125	0.0481	0.4203	0.4276	-0.0911	0.0514
SPOTRS000102_42051	0.0173	0.0173	0.0172	0	0.0172	0	-0.0013	-0.0013	-0.0014	0
SPOTRS000102_42087	0.0114	0.0176	0.0145	-0.0032	0.0144	-0.0033	-0.219	-0.2269	0.3523	-0.0033
SPOTRS000102_42160	0.1512	0.2869	0.3594	0.0725	0.3616	0.0747	0.2017	0.2065	0.4731	0.1047
SPOTRS000102_42361	0.0119	0.0473	0.0439	-0.0034	0.0438	-0.0035	-0.0779	-0.0803	0.7481	-0.0037
SPOTRS000102_42367	0.1457	0.2577	0.4427	0.185	0.4481	0.1904	0.4179	0.425	0.4346	0.2566
SPOTRS000102_47003	0.0057	0.0071	0.0057	-0.0013	0.0057	-0.0014	-0.2306	-0.239	0.1917	-0.0014
SPOTRS000102_47010	0.0412	0.0285	0.0404	0.0119	0.0408	0.0123	0.2953	0.3014	-0.4456	0.0127
SPOTRS000102_47025	0.0502	0.0365	0.049	0.0125	0.0494	0.0129	0.2547	0.2602	-0.3725	0.0133
SPOTRS000102_57601	0.0637	0.0744	0.1175	0.0431	0.1187	0.0444	0.3671	0.3737	0.1435	0.0479
SPOTRS000102_57607	0.0637	0.0744	0.1175	0.0431	0.1187	0.0444	0.3671	0.3737	0.1435	0.0479
SPOTRS000102_57621	0.0637	0.0744	0.1175	0.0431	0.1187	0.0444	0.3671	0.3737	0.1435	0.0479
SPOTRS000102_57676	0.0432	0.0466	0.0426	-0.004	0.0425	-0.0041	-0.0938	-0.0969	0.0719	-0.0043
SPOTRS000102_57682	0.0032	0.0041	0.0032	-0.0009	0.0032	-0.0009	-0.281	-0.2917	0.2252	-0.0009
SPOTRS000102_57712	0.9469	0.5072	0.5003	-0.0069	0.5001	-0.0071	-0.0138	-0.0143	-0.867	-0.0145
SPOTRS000102_57723	0.0096	0.014	0.0097	-0.0042	0.0096	-0.0044	-0.4375	-0.4588	0.312	-0.0045
SPOTRS000102_57727	0.0096	0.014	0.0097	-0.0042	0.0096	-0.0044	-0.4375	-0.4588	0.312	-0.0045
SPOTRS000102_57746	0.0435	0.052	0.1027	0.0507	0.1044	0.0524	0.4935	0.5017	0.1631	0.0553
SPOTRS000102_57748	0.0032	0.0048	0.0033	-0.0015	0.0032	-0.0016	-0.4662	-0.4893	0.328	-0.0016
SPOTRS000102_57749	0.0134	0.0241	0.0168	-0.0073	0.0166	-0.0075	-0.433	-0.454	0.4423	-0.0077
SPOTRS000102_57810	0.6814	0.4682	0.5004	0.0323	0.5014	0.0332	0.0645	0.0662	-0.4555	0.0624
SPOTRS000102_57812	0.6814	0.4682	0.5004	0.0323	0.5014	0.0332	0.0645	0.0662	-0.4555	0.0624
SPOTRS000102_57816	0.6814	0.4682	0.5004	0.0323	0.5014	0.0332	0.0645	0.0662	-0.4555	0.0624
SPOTRS000102_57818	0.68	0.4703	0.5006	0.0303	0.5015	0.0312	0.0606	0.0623	-0.4459	0.059
SPOTRS000102_57900	0.4269	0.4141	0.4357	0.0216	0.4363	0.0222	0.0495	0.0509	-0.0308	0.0379
SPOTRS000102_57902	0.4269	0.4141	0.4357	0.0216	0.4363	0.0222	0.0495	0.0509	-0.0308	0.0379
SPOTRS000102_58052	0.1194	0.263	0.304	0.041	0.3054	0.0423	0.1347	0.1386	0.5463	0.0574
SPOTRS000102_58077	0.0554	0.2985	0.5013	0.2029	0.5081	0.2097	0.4047	0.4126	0.8145	0.2988
SPOTRS000102_58093	0.3315	0.2691	0.3279	0.0588	0.3296	0.0605	0.1792	0.1835	-0.2318	0.0828
SPOTRS000102_58147	0.3315	0.2691	0.3279	0.0588	0.3296	0.0605	0.1792	0.1835	-0.2318	0.0828
SPOTRS000102_58150	0.3315	0.2691	0.3279	0.0588	0.3296	0.0605	0.1792	0.1835	-0.2318	0.0828
SPOTRS000102_60405	0.0643	0.0592	0.0652	0.006	0.0654	0.0062	0.0926	0.0951	-0.0864	0.0066
SPOTRS000102_60409	0.0643	0.0592	0.0652	0.006	0.0654	0.0062	0.0926	0.0951	-0.0864	0.0066
SPOTRS000102_60454	0.0064	0.0081	0.0065	-0.0017	0.0064	-0.0017	-0.2594	-0.2691	0.2107	-0.0017
SPOTRS000102_60455	0.0643	0.0592	0.0652	0.006	0.0654	0.0062	0.0926	0.0951	-0.0864	0.0066
SPOTRS000102_63146	0.0064	0.008	0.0065	-0.0015	0.0064	-0.0016	-0.2375	-0.2463	0.196	-0.0016
SPOTRS000102_63213	0.0031	0.0045	0.057	0.0525	0.0585	0.054	0.9218	0.9238	0.2991	0.0543
SPOTRS000103_1030	0.0524	0.1736	0.2871	0.1135	0.2909	0.1173	0.3954	0.4032	0.6982	0.142
SPOTRS000103_1039	0.0524	0.1736	0.2871	0.1135	0.2909	0.1173	0.3954	0.4032	0.6982	0.142
SPOTRS000103_1054	0.032	0.0673	0.1112	0.044	0.1127	0.0455	0.3954	0.4033	0.5248	0.0487
SPOTRS000103_1063	0.0639	0.2308	0.3651	0.1343	0.3696	0.1388	0.3678	0.3755	0.723	0.1804
SPOTRS000104_392	0.1724	0.1358	0.1742	0.0384	0.1754	0.0396	0.2206	0.2258	-0.2696	0.0458
SPOTRS000104_402	0.0135	0.0275	0.0768	0.0493	0.0783	0.0508	0.6421	0.6489	0.5073	0.0523
SPOTRS000104_412	0.019	0.0213	0.019	-0.0023	0.019	-0.0024	-0.12	-0.1241	0.1058	-0.0024
SPOTRS000104_417	0.3547	0.328	0.3357	0.0077	0.3359	0.008	0.023	0.0237	-0.0816	0.0119
SPOTRS000104_418	0.0542	0.0921	0.1456	0.0535	0.1472	0.0551	0.3673	0.3743	0.4122	0.0607
SPOTRS000104_422	0.1559	0.1606	0.155	-0.0056	0.1548	-0.0058	-0.0362	-0.0374	0.029	-0.0069
SPOTRS000104_425	0.4051	0.4033	0.458	0.0547	0.4597	0.0564	0.1194	0.1226	-0.0046	0.0945
SPOTRS000104_437	0.0829	0.1256	0.1072	-0.0185	0.1066	-0.019	-0.1722	-0.1784	0.3399	-0.0218
SPOTRS000104_442	0.0031	0.0042	0.0031	-0.0011	0.0031	-0.0011	-0.3391	-0.353	0.2603	-0.0011
SPOTRS000104_445	0.0322	0.0409	0.0356	-0.0053	0.0354	-0.0054	-0.1479	-0.153	0.2109	-0.0057
SPOTRS000104_461	0.0013	0.0016	0.0013	-0.0004	0.0013	-0.0004	-0.2929	-0.3038	0.233	-0.0004
SPOTRS000104_462	0.0013	0.0016	0.0013	-0.0004	0.0013	-0.0004	-0.2929	-0.3038	0.233	-0.0004
SPOTRS000104_466	0.0076	0.0084	0.0076	-0.0008	0.0076	-0.0009	-0.109	-0.1124	0.1011	-0.0009
SPOTRS000104_467	0.5944	0.3709	0.4186	0.0477	0.4199	0.049	0.1139	0.1168	-0.6026	0.0779
SPOTRS000104_468	0.2525	0.1836	0.2213	0.0377	0.2223	0.0388	0.1704	0.1745	-0.3756	0.0475
SPOTRS000104_473	0.0014	0.0018	0.0014	-0.0004	0.0014	-0.0004	-0.2892	-0.3	0.2308	-0.0004
SPOTRS000104_478	0.0361	0.0323	0.0356	0.0033	0.0357	0.0034	0.0925	0.0949	-0.1172	0.0035
SPOTRS000104_481	0.0093	0.0098	0.0093	-0.0006	0.0093	-0.0006	-0.0596	-0.0614	0.0578	-0.0006
SPOTRS000104_485	0.0056	0.0065	0.0056	-0.0009	0.0056	-0.001	-0.168	-0.1737	0.148	-0.001
SPOTRS000104_488	0.0054	0.0069	0.0055	-0.0015	0.0054	-0.0015	-0.2716	-0.2815	0.2183	-0.0015
SPOTRS000104_490	0.814	0.4625	0.4925	0.03	0.4933	0.0308	0.0609	0.0625	-0.76	0.0574
SPOTRS000104_492	0.0045	0.0058	0.0045	-0.0013	0.0045	-0.0013	-0.2873	-0.2979	0.2284	-0.0014
SPOTRS000104_498	0.0049	0.0061	0.0049	-0.0012	0.0049	-0.0012	-0.2473	-0.2562	0.2031	-0.0013
SPOTRS000104_499	0.0086	0.0107	0.0622	0.0515	0.0637	0.0529	0.8272	0.8312	0.1954	0.0535
SPOTRS000104_500	0.0049	0.0061	0.0049	-0.0012	0.0049	-0.0012	-0.2473	-0.2562	0.2031	-0.0013
SPOTRS000104_501	0.0347	0.036	0.0343	-0.0017	0.0343	-0.0018	-0.0499	-0.0514	0.0366	-0.0018
SPOTRS000104_502	0.0013	0.0016	0.0013	-0.0004	0.0013	-0.0004	-0.2929	-0.3038	0.233	-0.0004
SPOTRS000104_503	0.0049	0.0061	0.0049	-0.0012	0.0049	-0.0012	-0.2473	-0.2562	0.2031	-0.0013
SPOTRS000104_504	0.2691	0.1938	0.2335	0.0398	0.2347	0.0409	0.1702	0.1743	-0.3885	0.0507
SPOTRS000104_505	0.2127	0.1802	0.1909	0.0108	0.1912	0.0111	0.0564	0.0579	-0.1807	0.0135
SPOTRS000104_507	0.011	0.0121	0.011	-0.0011	0.011	-0.0011	-0.096	-0.0991	0.0888	-0.0011
SPOTRS000104_510	0.0185	0.0145	0.0184	0.0039	0.0185	0.0041	0.2145	0.2193	-0.2809	0.0041
SPOTRS000104_556	0.0014	0.0018	0.0014	-0.0004	0.0014	-0.0004	-0.2736	-0.284	0.2212	-0.0004
SPOTRS000104_557	0.0253	0.0288	0.0252	-0.0037	0.0251	-0.0038	-0.1453	-0.1502	0.1221	-0.0039
SPOTRS000104_559	0.0638	0.0524	0.062	0.0096	0.0622	0.0098	0.1542	0.158	-0.2167	0.0104
SPOTRS000104_566	0.0061	0.0079	0.0062	-0.0017	0.0061	-0.0017	-0.2732	-0.2835	0.219	-0.0018
SPOTRS000104_568	0.7782	0.4422	0.476	0.0338	0.477	0.0348	0.071	0.0729	-0.7598	0.0623
SPOTRS000104_578	0.8282	0.4648	0.4863	0.0215	0.4869	0.0221	0.0442	0.0454	-0.782	0.0413
[truncated: 32,800 more rows]
