# Supplementary material for: Genotyping‐by‐sequencing and ecological niche modeling illuminate phylogeography, admixture, and Pleistocene range dynamics in quaking aspen (Populus tremuloides)
Source: Ecol Evol. 2020 Apr 23;10(11):4609–29. doi: 10.1002/ece3.6214 (PMC7297775; doi:10.1002/ece3.6214)
Supplement: Supplementary file 22 — Data S1. [file ECE3-10-4609-s022.xlsx]

## Sheet: Data S1
Sort_No	Orig_No	Genus	Species	Individual	Loc_No	Loc_Code	dDocent_ID	sample	denoised_ploidy	Sample	Locality	State	Country	Latitude	Longitude	Flood_Class	Collection; Reference	ADMIXTURE_group	ADMIXTURE_cluster	Kmeans_K3_Groups(DAPC)
1	18	Populus	tremuloides	A1	4	ALB	ALB_001	ALB_001-RG	diploid	A1	Albany, OR	OR	USA	44.6205	-123.104	Flood	Strauss; this study	cluster1	1	3
2	19	Populus	tremuloides	A3	4	ALB	ALB_002	ALB_002-RG	diploid	A3	Albany, OR	OR	USA	44.6205	-123.104	Flood	Strauss; this study	cluster1	1	3
3	20	Populus	tremuloides	A4	4	ALB	ALB_003	ALB_003-RG	diploid	HSPQ_010	Albany, OR	OR	USA	44.6205	-123.104	Flood	Strauss; this study	cluster1	1	3
4	21	Populus	tremuloides	A5	4	ALB	ALB_004	ALB_004-RG	diploid	A5	Albany, OR	OR	USA	44.6205	-123.104	Flood	Strauss; this study	cluster1	1	3
5	86	Populus	tremuloides	ANG1	16	ANG	ANG_001	ANG_001-RG	diploid	ANG1	Angels' rest, Columbia Gorge, OR	OR	USA	45.5638	-122.152	Unknown	Kori; this study	cluster1	1	3
6	102	Populus	tremuloides	ANG1b	16	ANG	ANG_002	ANG_002-RG	diploid	ANG1b	Angels' rest, Columbia Gorge, OR	OR	USA	45.5638	-122.152	Unknown	Kori; this study	cluster1	1	3
7	85	Populus	tremuloides	ANG3	16	ANG	ANG_003	ANG_003-RG	diploid	ANG3	Angels' rest, Columbia Gorge, OR	OR	USA	45.5638	-122.152	Unknown	Kori; this study	cluster1	1	3
8	108	Populus	tremuloides	2A	18	BBR	BBR_001	BBR_001-RG	diploid	2A	Black Butte Ranch, OR	OR	USA	44.3772	-121.654	Non-Flood	Black Butte; this study	cluster2	2	2
9	119	Populus	tremuloides	5B	18	BBR	BBR_002	BBR_002-RG	diploid	5B	Black Butte Ranch, OR	OR	USA	44.3772	-121.654	Non-Flood	Black Butte; this study	cluster2	2	2
10	120	Populus	tremuloides	5C	18	BBR	BBR_003	BBR_003-RG	diploid	5C	Black Butte Ranch, OR	OR	USA	44.3772	-121.654	Non-Flood	Black Butte; this study	cluster2	2	2
11	133	Populus	tremuloides	BNF01	28	BNF	BNF_001	BNF_001-RG	diploid	BNF01	Boise National Forest, ID	ID	USA	43.5897	-115.445	Non-Flood	Mock; Callahan et al. (2013)	cluster2	2	2
12	132	Populus	tremuloides	BNF02	28	BNF	BNF_002	BNF_002-RG	diploid	BNF02	Boise National Forest, ID	ID	USA	43.5897	-115.445	Non-Flood	Mock; Callahan et al. (2013)	cluster2	2	2
13	88	Populus	tremuloides	BR1	7	BRK	BRK_001	BRK_001-RG	diploid	BR1	Brooks, OR	OR	USA	45.0469	-122.974	Flood	Strauss; this study	cluster1	1	3
14	93	Populus	tremuloides	BR2	7	BRK	BRK_002	BRK_002-RG	diploid	BR2	Brooks, OR	OR	USA	45.0469	-122.974	Flood	Strauss; this study	cluster1	1	3
15	95	Populus	tremuloides	BR4	7	BRK	BRK_003	BRK_003-RG	diploid	BR4	Brooks, OR	OR	USA	45.0469	-122.974	Flood	Strauss; this study	cluster1	1	3
16	94	Populus	tremuloides	BR5	7	BRK	BRK_004	BRK_004-RG	diploid	BR5	Brooks, OR	OR	USA	45.0469	-122.974	Flood	Strauss; this study	cluster1	1	3
17	103	Populus	tremuloides	BTG	12	BTG	BTG_001	BTG_001-RG	diploid	BTG	Clark County, East side of SW 20th Ave, Battleground, WA	WA	USA	45.7753	-122.558	Flood	Alverson; this study	cluster1	1	3
18	112	Populus	tremuloides	CAL1	3	CAL	CAL_001	CAL_001-RG	diploid	CAL1	Calapooia, OR	OR	USA	44.5308	-123.146	Flood	Calapooia; this study	cluster1	1	3
19	111	Populus	tremuloides	CAL2	3	CAL	CAL_002	CAL_002-RG	diploid	CAL2	Calapooia, OR	OR	USA	44.5308	-123.146	Flood	Calapooia; this study	cluster1	1	3
20	106	Populus	tremuloides	CAM04	11	CAM	CAM_001	CAM_001-RG	diploid	CAM04	Camassia Natural Area, West Linn, OR	OR	USA	45.3611	-122.618	Flood	West Linn; this study	cluster1	1	3
21	105	Populus	tremuloides	CAM05	11	CAM	CAM_002	CAM_002-RG	diploid	CAM05	Camassia Natural Area, West Linn, OR	OR	USA	45.3611	-122.618	Flood	West Linn; this study	cluster1	1	3
22	104	Populus	tremuloides	CAM07	11	CAM	CAM_003	CAM_003-RG	diploid	CAM07	Camassia Natural Area, West Linn, OR	OR	USA	45.3611	-122.618	Flood	West Linn; this study	cluster1	1	3
23	73	Populus	tremuloides	CANV02	22	CANV	CANV_001	CANV_001-RG	diploid	CANV02	South Lake Tahoe, CA	CA	USA	38.7903	-120	Non-Flood	Mock; Callahan et al. (2013)	cluster2	2	2
24	74	Populus	tremuloides	CANV05	22	CANV	CANV_002	CANV_002-RG	diploid	CANV05	South Lake Tahoe, CA	CA	USA	38.7903	-120	Non-Flood	Mock; Callahan et al. (2013)	cluster2	2	2
25	76	Populus	tremuloides	CANV14	22	CANV	CANV_003	CANV_003-RG	diploid	CANV14	South Lake Tahoe, CA	CA	USA	38.7903	-120	Non-Flood	Mock; Callahan et al. (2013)	cluster2	2	2
26	58	Populus	tremuloides	CheneySelzer11	26	CHW	CHW_001	CHW_001-RG	diploid	CheneySelzer11	Cheney, WA (Selzer, Mullinex, One Way Rd)	WA	USA	47.4886	-117.579	Flood	Cheney; this study	cluster2	2	2
27	151	Populus	tremuloides	Mullinex4	26	CHW	CHW_002	CHW_002-RG	diploid	Mullinex4	Cheney, WA (Selzer, Mullinex, One Way Rd)	WA	USA	47.4886	-117.579	Flood	Cheney; this study	cluster2	2	2
28	65	Populus	tremuloides	CSS01	33	CSS	CSS_001	CSS_001-RG	diploid	CSS01	Steamboat Springs, CO	CO	USA	40.3977	-106.916	Non-Flood	Mock; Callahan et al. (2013)	cluster3	3	1
29	64	Populus	tremuloides	CSS02	33	CSS	CSS_002	CSS_002-RG	diploid	CSS02	Steamboat Springs, CO	CO	USA	40.3977	-106.916	Non-Flood	Mock; Callahan et al. (2013)	cluster3	3	1
30	46	Populus	tremuloides	CSS11	33	CSS	CSS_003	CSS_003-RG	triploid	CSS11	Steamboat Springs, CO	CO	USA	40.3977	-106.916	Non-Flood	Mock; Callahan et al. (2013)	cluster1	2	2
31	83	Populus	tremuloides	DRP	8	DRP	DRP_001	DRP_001-RG	diploid	DRP	Lewis County, WA, Drews Prairie	WA	USA	46.4426	-122.907	Non-Flood	Alverson; this study	cluster1	1	3
32	164	Populus	tremuloides	EAT1	13	EAT	EAT_001	EAT_001-RG	diploid	EAT1	Clark County, WA, Eaton Rd, Battle Ground	WA	USA	45.767	-122.514	Flood	Alverson; this study	cluster1	1	3
33	166	Populus	tremuloides	EAT2	13	EAT	EAT_002	EAT_002-RG	diploid	EAT2	Clark County, WA, Eaton Rd, Battle Ground	WA	USA	45.767	-122.514	Flood	Alverson; this study	cluster1	1	3
34	140	Populus	tremuloides	FLFL_10	36	FLFL	FLFL_001	FLFL_001-RG	diploid	FLFL_10	Flin Flon, Manitoba, Canada	MB	Canada	54.7593	-101.874	Non-Flood	Mock; Schilling et al. (2014)	cluster3	3	1
35	141	Populus	tremuloides	FLFL_14	36	FLFL	FLFL_002	FLFL_002-RG	diploid	FLFL_14	Flin Flon, Manitoba, Canada	MB	Canada	54.7593	-101.874	Non-Flood	Mock; Schilling et al. (2014)	cluster3	3	1
36	142	Populus	tremuloides	FLFL_15	36	FLFL	FLFL_003	FLFL_003-RG	diploid	FLFL_15	Flin Flon, Manitoba, Canada	MB	Canada	54.7593	-101.874	Non-Flood	Mock; Schilling et al. (2014)	cluster3	3	1
37	145	Populus	tremuloides	FLFL_13	36	FLFL	FLFL_004	FLFL_004-RG	diploid	FLFL_13	Flin Flon, Manitoba, Canada	MB	Canada	54.7593	-101.874	Non-Flood	Mock; Schilling et al. (2014)	cluster3	3	1
38	146	Populus	tremuloides	FLFL_19	36	FLFL	FLFL_005	FLFL_005-RG	triploid	FLFL_19	Flin Flon, Manitoba, Canada	MB	Canada	54.7593	-101.874	Non-Flood	Mock; Schilling et al. (2014)	cluster3	3	1
39	147	Populus	tremuloides	FLFL_16	36	FLFL	FLFL_006	FLFL_006-RG	diploid	FLFL_16	Flin Flon, Manitoba, Canada	MB	Canada	54.7593	-101.874	Non-Flood	Mock; Schilling et al. (2014)	cluster3	3	1
40	148	Populus	tremuloides	FLFL_17	36	FLFL	FLFL_007	NA	NA	FLFL_17	Flin Flon, Manitoba, Canada	MB	Canada	54.7593	-101.874	Non-Flood	Mock; Schilling et al. (2014)	cluster3	3	1
41	152	Populus	tremuloides	FLFL_04	36	FLFL	FLFL_008	FLFL_008-RG	triploid	FLFL_04	Flin Flon, Manitoba, Canada	MB	Canada	54.7593	-101.874	Non-Flood	Mock; Schilling et al. (2014)	cluster3	3	1
42	154	Populus	tremuloides	FLFL_08	36	FLFL	FLFL_009	FLFL_009-RG	triploid	FLFL_08	Flin Flon, Manitoba, Canada	MB	Canada	54.7593	-101.874	Non-Flood	Mock; Schilling et al. (2014)	cluster3	3	1
43	157	Populus	tremuloides	FLFL_30	36	FLFL	FLFL_010	FLFL_010-RG	diploid	FLFL_30	Flin Flon, Manitoba, Canada	MB	Canada	54.7593	-101.874	Non-Flood	Mock; Schilling et al. (2014)	cluster3	3	1
44	168	Populus	tremuloides	FLFL_21	36	FLFL	FLFL_011	FLFL_011-RG	diploid	FLFL_21	Flin Flon, Manitoba, Canada	MB	Canada	54.7593	-101.874	Non-Flood	Mock; Schilling et al. (2014)	cluster3	3	1
45	169	Populus	tremuloides	FLFL_20	36	FLFL	FLFL_012	NA	NA	FLFL_20	Flin Flon, Manitoba, Canada	MB	Canada	54.7593	-101.874	Non-Flood	Mock; Schilling et al. (2014)	cluster3	3	1
46	171	Populus	tremuloides	FLFL_26	36	FLFL	FLFL_013	FLFL_013-RG	diploid	FLFL_26	Flin Flon, Manitoba, Canada	MB	Canada	54.7593	-101.874	Non-Flood	Mock; Schilling et al. (2014)	cluster3	3	1
47	173	Populus	tremuloides	FLFL_23	36	FLFL	FLFL_014	FLFL_014-RG	diploid	FLFL_23	Flin Flon, Manitoba, Canada	MB	Canada	54.7593	-101.874	Non-Flood	Mock; Schilling et al. (2014)	cluster3	3	1
48	176	Populus	tremuloides	FLFL_29	36	FLFL	FLFL_015	NA	NA	FLFL_29	Flin Flon, Manitoba, Canada	MB	Canada	54.7593	-101.874	Non-Flood	Mock; Schilling et al. (2014)	cluster3	3	1
49	180	Populus	tremuloides	FLFL_28	36	FLFL	FLFL_016	NA	NA	FLFL_28	Flin Flon, Manitoba, Canada	MB	Canada	54.7593	-101.874	Non-Flood	Mock; Schilling et al. (2014)	cluster3	3	1
50	97	Populus	tremuloides	GCB1	15	GCB	GCB_001	GCB_001-RG	diploid	GCB1	Glade Creek Bog, OR	OR	USA	43.8754	-122.201	Non-Flood	Glad Creek; this study	cluster1	1	3
51	99	Populus	tremuloides	GCB2	15	GCB	GCB_002	GCB_002-RG	diploid	GCB2	Glade Creek Bog, OR	OR	USA	43.8754	-122.201	Non-Flood	Glad Creek; this study	cluster1	1	3
52	98	Populus	tremuloides	GCB3	15	GCB	GCB_003	GCB_003-RG	diploid	GCB3	Glade Creek Bog, OR	OR	USA	43.8754	-122.201	Non-Flood	Glad Creek; this study	cluster1	1	3
53	101	Populus	tremuloides	GCB4	15	GCB	GCB_004	GCB_004-RG	diploid	GCB4	Glade Creek Bog, OR	OR	USA	43.8754	-122.201	Non-Flood	Glad Creek; this study	cluster1	1	3
54	100	Populus	tremuloides	GCB5	15	GCB	GCB_005	GCB_005-RG	tetraploid	GCB5	Glade Creek Bog, OR	OR	USA	43.8754	-122.201	Non-Flood	Glad Creek; this study	cluster1	2	2
55	84	Populus	tremuloides	GRPR9	23	GRPR	GRPR_001	GRPR_001-RG	tetraploid	GRPR9	3k S of Grand Prairie Alberta	AB	Canada	54.8947	-118.71	Non-Flood	Mock; Callahan et al. (2013)	cluster3	3	1
56	107	Populus	tremuloides	HIN18	25	HIN	HIN_001	HIN_001-RG	diploid	HIN18	Hinton, Alberta, Canada	AB	Canada	53.2422	-118.116	Non-Flood	Mock; Callahan et al. (2013)	cluster3	3	1
57	3	Populus	tremuloides	HSPQ_10	35	HSPQ	HSPQ_001	NA	NA	HSPQ_10	Havre-St.-Pierre, Quebec, Canada	QC	Canada	50.2416	-63.5985	Non-Flood	Mock; Schilling et al. (2014)	cluster3	3	1
58	5	Populus	tremuloides	HSPQ_11	35	HSPQ	HSPQ_002	HSPQ_002-RG	triploid	HSPQ_11	Havre-St.-Pierre, Quebec, Canada	QC	Canada	50.2416	-63.5985	Non-Flood	Mock; Schilling et al. (2014)	cluster3	3	1
59	7	Populus	tremuloides	HSPQ_12	35	HSPQ	HSPQ_003	HSPQ_003-RG	diploid	HSPQ_12	Havre-St.-Pierre, Quebec, Canada	QC	Canada	50.2416	-63.5985	Non-Flood	Mock; Schilling et al. (2014)	cluster3	3	1
60	9	Populus	tremuloides	HSPQ_13	35	HSPQ	HSPQ_004	HSPQ_004-RG	triploid	HSPQ_13	Havre-St.-Pierre, Quebec, Canada	QC	Canada	50.2416	-63.5985	Non-Flood	Mock; Schilling et al. (2014)	cluster3	3	1
61	11	Populus	tremuloides	HSPQ_14	35	HSPQ	HSPQ_005	HSPQ_005-RG	diploid	HSPQ_14	Havre-St.-Pierre, Quebec, Canada	QC	Canada	50.2416	-63.5985	Non-Flood	Mock; Schilling et al. (2014)	cluster3	3	1
62	13	Populus	tremuloides	HSPQ_15	35	HSPQ	HSPQ_006	HSPQ_006-RG	triploid	HSPQ_15	Havre-St.-Pierre, Quebec, Canada	QC	Canada	50.2416	-63.5985	Non-Flood	Mock; Schilling et al. (2014)	cluster3	3	1
63	14	Populus	tremuloides	HSPQ_16	35	HSPQ	HSPQ_007	HSPQ_007-RG	triploid	HSPQ_16	Havre-St.-Pierre, Quebec, Canada	QC	Canada	50.2416	-63.5985	Non-Flood	Mock; Schilling et al. (2014)	cluster3	3	1
64	15	Populus	tremuloides	HSPQ_17	35	HSPQ	HSPQ_008	HSPQ_008-RG	diploid	HSPQ_17	Havre-St.-Pierre, Quebec, Canada	QC	Canada	50.2416	-63.5985	Non-Flood	Mock; Schilling et al. (2014)	cluster3	3	1
65	16	Populus	tremuloides	HSPQ_18	35	HSPQ	HSPQ_009	HSPQ_009-RG	diploid	HSPQ_18	Havre-St.-Pierre, Quebec, Canada	QC	Canada	50.2416	-63.5985	Non-Flood	Mock; Schilling et al. (2014)	cluster3	3	1
66	17	Populus	tremuloides	HSPQ_19	35	HSPQ	HSPQ_010	HSPQ_010-RG	diploid	HSPQ_19	Havre-St.-Pierre, Quebec, Canada	QC	Canada	50.2416	-63.5985	Non-Flood	Mock; Schilling et al. (2014)	cluster3	3	1
67	24	Populus	tremuloides	HSPQ_01	35	HSPQ	HSPQ_011	HSPQ_011-RG	diploid	HSPQ_01	Havre-St.-Pierre, Quebec, Canada	QC	Canada	50.2416	-63.5985	Non-Flood	Mock; Schilling et al. (2014)	cluster3	3	1
68	26	Populus	tremuloides	HSPQ_02	35	HSPQ	HSPQ_012	HSPQ_012-RG	diploid	HSPQ_02	Havre-St.-Pierre, Quebec, Canada	QC	Canada	50.2416	-63.5985	Non-Flood	Mock; Schilling et al. (2014)	cluster3	3	1
69	29	Populus	tremuloides	HSPQ_03	35	HSPQ	HSPQ_013	HSPQ_013-RG	diploid	HSPQ_03	Havre-St.-Pierre, Quebec, Canada	QC	Canada	50.2416	-63.5985	Non-Flood	Mock; Schilling et al. (2014)	cluster3	3	1
70	30	Populus	tremuloides	HSPQ_04	35	HSPQ	HSPQ_014	HSPQ_014-RG	diploid	HSPQ_04	Havre-St.-Pierre, Quebec, Canada	QC	Canada	50.2416	-63.5985	Non-Flood	Mock; Schilling et al. (2014)	cluster3	3	1
71	32	Populus	tremuloides	HSPQ_06	35	HSPQ	HSPQ_015	HSPQ_015-RG	diploid	HSPQ_06	Havre-St.-Pierre, Quebec, Canada	QC	Canada	50.2416	-63.5985	Non-Flood	Mock; Schilling et al. (2014)	cluster3	3	1
72	34	Populus	tremuloides	HSPQ_07	35	HSPQ	HSPQ_016	HSPQ_016-RG	diploid	HSPQ_07	Havre-St.-Pierre, Quebec, Canada	QC	Canada	50.2416	-63.5985	Non-Flood	Mock; Schilling et al. (2014)	cluster3	3	1
73	36	Populus	tremuloides	HSPQ_08	35	HSPQ	HSPQ_017	HSPQ_017-RG	diploid	HSPQ_08	Havre-St.-Pierre, Quebec, Canada	QC	Canada	50.2416	-63.5985	Non-Flood	Mock; Schilling et al. (2014)	cluster3	3	1
74	37	Populus	tremuloides	HSPQ_09	35	HSPQ	HSPQ_018	NA	NA	HSPQ_09	Havre-St.-Pierre, Quebec, Canada	QC	Canada	50.2416	-63.5985	Non-Flood	Mock; Schilling et al. (2014)	cluster3	3	1
75	89	Populus	tremuloides	HSPQ_21	35	HSPQ	HSPQ_019	HSPQ_019-RG	diploid	HSPQ_21	Havre-St.-Pierre, Quebec, Canada	QC	Canada	50.2416	-63.5985	Non-Flood	Mock; Schilling et al. (2014)	cluster3	3	1
76	91	Populus	tremuloides	HSPQ_22	35	HSPQ	HSPQ_020	HSPQ_020-RG	diploid	HSPQ_22	Havre-St.-Pierre, Quebec, Canada	QC	Canada	50.2416	-63.5985	Non-Flood	Mock; Schilling et al. (2014)	cluster3	3	1
77	134	Populus	tremuloides	KF_O1	17	KFO	KFO_001	NA	NA	KF_O1	Klamath Falls, OR	OR	USA	42.1292	-122.106	Non-Flood	Mock; Schilling et al. (2014)	cluster2	2	2
78	135	Populus	tremuloides	KF_O2	17	KFO	KFO_002	KFO_002-RG	diploid	KF_O2	Klamath Falls, OR	OR	USA	42.1292	-122.106	Non-Flood	Mock; Schilling et al. (2014)	cluster2	2	2
79	137	Populus	tremuloides	KF_O3	17	KFO	KFO_003	NA	NA	KF_O3	Klamath Falls, OR	OR	USA	42.1292	-122.106	Non-Flood	Mock; Schilling et al. (2014)	cluster2	2	2
80	138	Populus	tremuloides	KF_O4	17	KFO	KFO_004	NA	NA	KF_O4	Klamath Falls, OR	OR	USA	42.1292	-122.106	Non-Flood	Mock; Schilling et al. (2014)	cluster2	2	2
81	136	Populus	tremuloides	KF_O5	17	KFO	KFO_005	KFO_005-RG	diploid	KF_O5	Klamath Falls, OR	OR	USA	42.1292	-122.106	Non-Flood	Mock; Schilling et al. (2014)	cluster2	2	2
82	139	Populus	tremuloides	KF_O8	17	KFO	KFO_006	KFO_006-RG	diploid	KF_O8	Klamath Falls, OR	OR	USA	42.1292	-122.106	Non-Flood	Mock; Schilling et al. (2014)	cluster2	2	2
83	79	Populus	tremuloides	1KS	6	KZR	KZR_001	KZR_001-RG	diploid	1KS	Keizer, OR	OR	USA	45.0083	-122.997	Flood	Strauss; this study	cluster1	1	3
84	72	Populus	tremuloides	2KS	6	KZR	KZR_002	KZR_002-RG	diploid	2KS	Keizer, OR	OR	USA	45.0083	-122.997	Flood	Strauss; this study	cluster1	1	3
85	60	Populus	tremuloides	3KS	6	KZR	KZR_003	KZR_003-RG	diploid	3KS	Keizer, OR	OR	USA	45.0083	-122.997	Flood	Strauss; this study	cluster1	1	3
86	49	Populus	tremuloides	4KS	6	KZR	KZR_004	KZR_004-RG	diploid	4KS	Keizer, OR	OR	USA	45.0083	-122.997	Flood	Strauss; this study	cluster1	1	3
87	82	Populus	tremuloides	LRK1	5	LRK	LRK_001	LRK_001-RG	diploid	LRK1	Thurston County, WA, Non-Floodrth of Little Rock	WA	USA	46.9037	-123.018	Non-Flood	Alverson; this study	cluster1	1	3
88	81	Populus	tremuloides	LRK2	5	LRK	LRK_002	LRK_002-RG	diploid	LRK2	Thurston County, WA, Non-Floodrth of Little Rock	WA	USA	46.9037	-123.018	Non-Flood	Alverson; this study	cluster1	1	3
89	143	Populus	tremuloides	2862	20	LSN	LSN_001	LSN_001-RG	diploid	2862	Lassen, CA (NFGEL 150)	CA	USA	40.6696	-121.027	Non-Flood	Hipkins; this study	cluster2	2	2
90	144	Populus	tremuloides	2861	20	LSN	LSN_002	LSN_002-RG	diploid	2861	Lassen, CA (NFGEL 150)	CA	USA	40.6696	-121.027	Non-Flood	Hipkins; this study	cluster2	2	2
91	149	Populus	tremuloides	MI_21	37	MI	MI_001	MI_001-RG	diploid	MI_21	Ontonagon County, Michigan	MI	USA	46.6502	-89.1745	Non-Flood	Mock; Schilling et al. (2014)	cluster3	3	1
92	150	Populus	tremuloides	MI_20	37	MI	MI_002	MI_002-RG	diploid	MI_20	Ontonagon County, Michigan	MI	USA	46.6502	-89.1745	Non-Flood	Mock; Schilling et al. (2014)	cluster3	3	1
93	158	Populus	tremuloides	MI_09	37	MI	MI_003	MI_003-RG	triploid	MI_09	Ontonagon County, Michigan	MI	USA	46.6502	-89.1745	Non-Flood	Mock; Schilling et al. (2014)	cluster3	3	1
94	159	Populus	tremuloides	MI_08	37	MI	MI_004	MI_004-RG	diploid	MI_08	Ontonagon County, Michigan	MI	USA	46.6502	-89.1745	Non-Flood	Mock; Schilling et al. (2014)	cluster3	3	1
95	160	Populus	tremuloides	MI_06	37	MI	MI_005	NA	NA	MI_06	Ontonagon County, Michigan	MI	USA	46.6502	-89.1745	Non-Flood	Mock; Schilling et al. (2014)	cluster3	3	1
96	161	Populus	tremuloides	MI_05	37	MI	MI_006	MI_006-RG	diploid	MI_05	Ontonagon County, Michigan	MI	USA	46.6502	-89.1745	Non-Flood	Mock; Schilling et al. (2014)	cluster3	3	1
97	162	Populus	tremuloides	MI_04	37	MI	MI_007	MI_007-RG	diploid	MI_04	Ontonagon County, Michigan	MI	USA	46.6502	-89.1745	Non-Flood	Mock; Schilling et al. (2014)	cluster3	3	1
98	163	Populus	tremuloides	MI_03	37	MI	MI_008	NA	NA	MI_03	Ontonagon County, Michigan	MI	USA	46.6502	-89.1745	Non-Flood	Mock; Schilling et al. (2014)	cluster3	3	1
99	165	Populus	tremuloides	MI_02	37	MI	MI_009	MI_009-RG	diploid	MI_02	Ontonagon County, Michigan	MI	USA	46.6502	-89.1745	Non-Flood	Mock; Schilling et al. (2014)	cluster3	3	1
100	167	Populus	tremuloides	MI_01	37	MI	MI_010	MI_010-RG	diploid	MI_01	Ontonagon County, Michigan	MI	USA	46.6502	-89.1745	Non-Flood	Mock; Schilling et al. (2014)	cluster3	3	1
101	170	Populus	tremuloides	MI_19	37	MI	MI_011	MI_011-RG	diploid	MI_19	Ontonagon County, Michigan	MI	USA	46.6502	-89.1745	Non-Flood	Mock; Schilling et al. (2014)	cluster3	3	1
102	172	Populus	tremuloides	MI_18	37	MI	MI_012	MI_012-RG	diploid	MI_18	Ontonagon County, Michigan	MI	USA	46.6502	-89.1745	Non-Flood	Mock; Schilling et al. (2014)	cluster3	3	1
103	174	Populus	tremuloides	MI_17	37	MI	MI_013	MI_013-RG	diploid	MI_17	Ontonagon County, Michigan	MI	USA	46.6502	-89.1745	Non-Flood	Mock; Schilling et al. (2014)	cluster3	3	1
104	175	Populus	tremuloides	MI_16	37	MI	MI_014	MI_014-RG	diploid	MI_16	Ontonagon County, Michigan	MI	USA	46.6502	-89.1745	Non-Flood	Mock; Schilling et al. (2014)	cluster3	3	1
105	177	Populus	tremuloides	MI_15	37	MI	MI_015	MI_015-RG	diploid	MI_15	Ontonagon County, Michigan	MI	USA	46.6502	-89.1745	Non-Flood	Mock; Schilling et al. (2014)	cluster3	3	1
106	178	Populus	tremuloides	MI_14	37	MI	MI_016	MI_016-RG	diploid	MI_14	Ontonagon County, Michigan	MI	USA	46.6502	-89.1745	Non-Flood	Mock; Schilling et al. (2014)	cluster3	3	1
107	179	Populus	tremuloides	MI_13	37	MI	MI_017	NA	NA	MI_13	Ontonagon County, Michigan	MI	USA	46.6502	-89.1745	Non-Flood	Mock; Schilling et al. (2014)	cluster3	3	1
108	181	Populus	tremuloides	MI_12	37	MI	MI_018	NA	NA	MI_12	Ontonagon County, Michigan	MI	USA	46.6502	-89.1745	Non-Flood	Mock; Schilling et al. (2014)	cluster3	3	1
109	182	Populus	tremuloides	MI_11	37	MI	MI_019	MI_019-RG	triploid	MI_11	Ontonagon County, Michigan	MI	USA	46.6502	-89.1745	Non-Flood	Mock; Schilling et al. (2014)	cluster3	3	1
110	183	Populus	tremuloides	MI_10	37	MI	MI_020	MI_020-RG	diploid	MI_10	Ontonagon County, Michigan	MI	USA	46.6502	-89.1745	Non-Flood	Mock; Schilling et al. (2014)	cluster3	3	1
111	125	Populus	tremuloides	MON1	29	MON	MON_001	MON_001-RG	diploid	MON1	Montana	MT	USA	48.5646	-114.252	Flood	Allen Chrisman; this study	cluster3	2	2
112	126	Populus	tremuloides	MON2	29	MON	MON_002	MON_002-RG	diploid	MON2	Montana	MT	USA	48.5646	-114.252	Flood	Allen Chrisman; this study	cluster3	2	2
113	127	Populus	tremuloides	MON4	29	MON	MON_003	MON_003-RG	triploid	MON4	Montana	MT	USA	48.5646	-114.252	Flood	Allen Chrisman; this study	cluster3	2	2
114	128	Populus	tremuloides	MON5	29	MON	MON_004	MON_004-RG	diploid	MON5	Montana	MT	USA	48.5646	-114.252	Flood	Allen Chrisman; this study	cluster3	2	2
115	129	Populus	tremuloides	NAP1	9	NAP	NAP_001	NAP_001-RG	diploid	NAP1	Lewis County, WA, Napavine, Hwy 508 East of I5	WA	USA	46.5829	-122.878	Non-Flood	Alverson; this study	cluster1	1	3
116	130	Populus	tremuloides	NAP2	9	NAP	NAP_002	NAP_002-RG	diploid	NAP2	Lewis County, WA, Napavine, Hwy 508 East of I5	WA	USA	46.5829	-122.878	Non-Flood	Alverson; this study	cluster1	1	3
117	131	Populus	tremuloides	NAP3	9	NAP	NAP_003	NAP_003-RG	NA	NAP3	Lewis County, WA, Napavine, Hwy 508 East of I5	WA	USA	46.5829	-122.878	Non-Flood	Alverson; this study	cluster1	1	3
118	110	Populus	trichocarpa (outgroup)	Nisqualley_1	38	Nisqually	NISQ_001	NA	NA	Nisqualley_1	Nisqually River, WA	WA	USA	46.7473	-121.811	Non-Flood	NA	cluster3	2	2
119	115	Populus	tremuloides	OSO1	10	OLO	OLO_001	OLO_001-RG	diploid	OSO1	Lake Oswego, OR	OR	USA	45.4129	-122.722	Flood	Lake Oswego; this study	cluster1	1	3
120	114	Populus	tremuloides	OSO2	10	OLO	OLO_002	OLO_002-RG	diploid	OSO2	Lake Oswego, OR	OR	USA	45.4129	-122.722	Flood	Lake Oswego; this study	cluster1	1	3
121	117	Populus	tremuloides	OSO3	10	OLO	OLO_003	OLO_003-RG	diploid	OSO3	Lake Oswego, OR	OR	USA	45.4129	-122.722	Flood	Lake Oswego; this study	cluster1	1	3
122	153	Populus	tremuloides	PAN01	19	PAN	PAN_001	PAN_001-RG	diploid	PAN01	Panakani Meadows, Klickitat Co, WA	WA	USA	45.8957	-121.327	Unknown	Rana; this study	cluster2	2	2
123	155	Populus	tremuloides	PAN02	19	PAN	PAN_002	PAN_002-RG	diploid	PAN02	Panakani Meadows, Klickitat Co, WA	WA	USA	45.8957	-121.327	Unknown	Rana; this study	cluster2	2	2
124	90	Populus	tremuloides	P2	2	PEO	PEO_001	PEO_001-RG	diploid	P2	Peoria, OR	OR	USA	44.5192	-123.203	Flood	Peoria; this study	cluster1	1	3
125	92	Populus	tremuloides	P3	2	PEO	PEO_002	PEO_002-RG	diploid	P3	Peoria, OR	OR	USA	44.5192	-123.203	Flood	Peoria; this study	cluster1	1	3
126	96	Populus	tremuloides	P6	2	PEO	PEO_003	PEO_003-RG	diploid	P6	Peoria, OR	OR	USA	44.5192	-123.203	Flood	Peoria; this study	cluster1	1	3
127	113	Populus	tremuloides	POTR08	32	POTR	POTR_001	POTR_001-RG	diploid	POTR08	Yellowstone Park, MT	MT	USA	45.1712	-109.307	Non-Flood	Mock; Callahan et al. (2013)	cluster3	3	1
128	116	Populus	tremuloides	POTR04	32	POTR	POTR_002	POTR_002-RG	diploid	POTR04	Yellowstone Park, MT	MT	USA	45.1712	-109.307	Non-Flood	Mock; Callahan et al. (2013)	cluster3	3	1
129	118	Populus	tremuloides	POTR15	32	POTR	POTR_003	POTR_003-RG	diploid	POTR15	Yellowstone Park, MT	MT	USA	45.1712	-109.307	Non-Flood	Mock; Callahan et al. (2013)	cluster3	3	1
130	121	Populus	tremuloides	POW03	27	POW	POW_001	POW_001-RG	diploid	POW03	Pend Oreille County, WASHINGTON	WA	USA	48.2274	-117.148	Flood	Mock; Callahan et al. (2013)	cluster2	2	2
131	122	Populus	tremuloides	POW08	27	POW	POW_002	POW_002-RG	diploid	POW08	Pend Oreille County, WASHINGTON	WA	USA	48.2274	-117.148	Flood	Mock; Callahan et al. (2013)	cluster2	2	2
132	124	Populus	tremuloides	POW13	27	POW	POW_003	POW_003-RG	diploid	POW13	Pend Oreille County, WASHINGTON	WA	USA	48.2274	-117.148	Flood	Mock; Callahan et al. (2013)	cluster2	2	2
133	123	Populus	tremuloides	POW16	27	POW	POW_004	POW_004-RG	diploid	POW16	Pend Oreille County, WASHINGTON	WA	USA	48.2274	-117.148	Flood	Mock; Callahan et al. (2013)	cluster2	2	2
134	1	Populus	tremuloides	SFQ_13	34	SFQ	SFQ_001	SFQ_001-RG	diploid	SFQ_13	Saint-Felicien, Quebec, Canada	QC	Canada	48.6466	-72.4542	Non-Flood	Mock; Schilling et al. (2014)	cluster3	3	1
135	2	Populus	tremuloides	SFQ_10	34	SFQ	SFQ_002	SFQ_002-RG	triploid	SFQ_10	Saint-Felicien, Quebec, Canada	QC	Canada	48.6466	-72.4542	Non-Flood	Mock; Schilling et al. (2014)	cluster3	3	1
136	4	Populus	tremuloides	SFQ_11	34	SFQ	SFQ_003	SFQ_003-RG	diploid	SFQ_11	Saint-Felicien, Quebec, Canada	QC	Canada	48.6466	-72.4542	Non-Flood	Mock; Schilling et al. (2014)	cluster3	3	1
137	6	Populus	tremuloides	SFQ_16	34	SFQ	SFQ_004	SFQ_004-RG	diploid	SFQ_16	Saint-Felicien, Quebec, Canada	QC	Canada	48.6466	-72.4542	Non-Flood	Mock; Schilling et al. (2014)	cluster3	3	1
138	8	Populus	tremuloides	SFQ_17	34	SFQ	SFQ_005	SFQ_005-RG	diploid	SFQ_17	Saint-Felicien, Quebec, Canada	QC	Canada	48.6466	-72.4542	Non-Flood	Mock; Schilling et al. (2014)	cluster3	3	1
139	10	Populus	tremuloides	SFQ_14	34	SFQ	SFQ_006	SFQ_006-RG	diploid	SFQ_14	Saint-Felicien, Quebec, Canada	QC	Canada	48.6466	-72.4542	Non-Flood	Mock; Schilling et al. (2014)	cluster3	3	1
140	12	Populus	tremuloides	SFQ_15	34	SFQ	SFQ_007	SFQ_007-RG	diploid	SFQ_15	Saint-Felicien, Quebec, Canada	QC	Canada	48.6466	-72.4542	Non-Flood	Mock; Schilling et al. (2014)	cluster3	3	1
141	22	Populus	tremuloides	SFQ_01	34	SFQ	SFQ_008	SFQ_008-RG	diploid	SFQ_01	Saint-Felicien, Quebec, Canada	QC	Canada	48.6466	-72.4542	Non-Flood	Mock; Schilling et al. (2014)	cluster3	3	1
142	23	Populus	tremuloides	SFQ_02	34	SFQ	SFQ_009	SFQ_009-RG	diploid	SFQ_02	Saint-Felicien, Quebec, Canada	QC	Canada	48.6466	-72.4542	Non-Flood	Mock; Schilling et al. (2014)	cluster3	3	1
143	25	Populus	tremuloides	SFQ_05	34	SFQ	SFQ_010	SFQ_010-RG	diploid	SFQ_05	Saint-Felicien, Quebec, Canada	QC	Canada	48.6466	-72.4542	Non-Flood	Mock; Schilling et al. (2014)	cluster3	3	1
144	27	Populus	tremuloides	SFQ_06	34	SFQ	SFQ_011	NA	NA	SFQ_06	Saint-Felicien, Quebec, Canada	QC	Canada	48.6466	-72.4542	Non-Flood	Mock; Schilling et al. (2014)	cluster3	3	1
145	28	Populus	tremuloides	SFQ_03	34	SFQ	SFQ_012	SFQ_012-RG	diploid	SFQ_03	Saint-Felicien, Quebec, Canada	QC	Canada	48.6466	-72.4542	Non-Flood	Mock; Schilling et al. (2014)	cluster3	3	1
146	31	Populus	tremuloides	SFQ_09	34	SFQ	SFQ_013	NA	NA	SFQ_09	Saint-Felicien, Quebec, Canada	QC	Canada	48.6466	-72.4542	Non-Flood	Mock; Schilling et al. (2014)	cluster3	3	1
147	33	Populus	tremuloides	SFQ_07	34	SFQ	SFQ_014	SFQ_014-RG	diploid	SFQ_07	Saint-Felicien, Quebec, Canada	QC	Canada	48.6466	-72.4542	Non-Flood	Mock; Schilling et al. (2014)	cluster3	3	1
148	35	Populus	tremuloides	SFQ_08	34	SFQ	SFQ_015	NA	NA	SFQ_08	Saint-Felicien, Quebec, Canada	QC	Canada	48.6466	-72.4542	Non-Flood	Mock; Schilling et al. (2014)	cluster3	3	1
149	39	Populus	tremuloides	SFQ_23	34	SFQ	SFQ_016	SFQ_016-RG	diploid	SFQ_23	Saint-Felicien, Quebec, Canada	QC	Canada	48.6466	-72.4542	Non-Flood	Mock; Schilling et al. (2014)	cluster3	3	1
150	40	Populus	tremuloides	SFQ_24	34	SFQ	SFQ_017	SFQ_017-RG	diploid	SFQ_24	Saint-Felicien, Quebec, Canada	QC	Canada	48.6466	-72.4542	Non-Flood	Mock; Schilling et al. (2014)	cluster3	3	1
151	41	Populus	tremuloides	SFQ_21	34	SFQ	SFQ_018	SFQ_018-RG	diploid	SFQ_21	Saint-Felicien, Quebec, Canada	QC	Canada	48.6466	-72.4542	Non-Flood	Mock; Schilling et al. (2014)	cluster3	3	1
152	42	Populus	tremuloides	SFQ_25	34	SFQ	SFQ_019	SFQ_019-RG	triploid	SFQ_25	Saint-Felicien, Quebec, Canada	QC	Canada	48.6466	-72.4542	Non-Flood	Mock; Schilling et al. (2014)	cluster3	3	1
153	43	Populus	tremuloides	SFQ_26	34	SFQ	SFQ_020	SFQ_020-RG	diploid	SFQ_26	Saint-Felicien, Quebec, Canada	QC	Canada	48.6466	-72.4542	Non-Flood	Mock; Schilling et al. (2014)	cluster3	3	1
154	156	Populus	tremuloides	SFRG5-4-1	31	SFRG	SFRG_001	SFRG_001-RG	triploid	SFRG5-4-1	Swan Flat, Non-Floodrthern UT	UT	USA	41.9928	-111.487	Non-Flood	Mock; Callahan et al. (2013)	cluster3	2	2
155	38	Populus	tremuloides	SFRPPoly40PT1	31	SFRG	SFRG_002	SFRG_002-RG	diploid	SFRPPoly40PT1	Swan Flat, Non-Floodrthern UT	UT	USA	41.9928	-111.487	Non-Flood	Mock; Callahan et al. (2013)	cluster3	2	2
156	59	Populus	tremuloides	WDL2	14	WDL	WDL_001	WDL_001-RG	diploid	WDL2	Pierce County WA, Woodland Ave @ 112th St	WA	USA	47.1546	-122.336	Non-Flood	Alverson; this study	cluster1	1	3
157	61	Populus	tremuloides	WDL3	14	WDL	WDL_002	WDL_002-RG	diploid	WDL3	Pierce County WA, Woodland Ave @ 112th St	WA	USA	47.1546	-122.336	Non-Flood	Alverson; this study	cluster1	1	3
158	44	Populus	tremuloides	WWA_23	21	WWA	WWA_001	WWA_001-RG	triploid	WWA_23	Kittitas County, WA	WA	USA	47.3314	-120.693	Non-Flood	Mock; Schilling et al. (2014)	cluster2	2	2
159	45	Populus	tremuloides	WWA_21	21	WWA	WWA_002	WWA_002-RG	triploid	WWA_21	Kittitas County, WA	WA	USA	47.3314	-120.693	Non-Flood	Mock; Schilling et al. (2014)	cluster2	2	2
160	47	Populus	tremuloides	WWA_17	21	WWA	WWA_003	NA	NA	WWA_17	Kittitas County, WA	WA	USA	47.3314	-120.693	Non-Flood	Mock; Schilling et al. (2014)	cluster2	2	2
161	48	Populus	tremuloides	WWA_18	21	WWA	WWA_004	WWA_004-RG	triploid	WWA_18	Kittitas County, WA	WA	USA	47.3314	-120.693	Non-Flood	Mock; Schilling et al. (2014)	cluster2	2	2
162	50	Populus	tremuloides	WWA_30	21	WWA	WWA_005	NA	NA	WWA_30	Kittitas County, WA	WA	USA	47.3314	-120.693	Non-Flood	Mock; Schilling et al. (2014)	cluster2	2	2
163	51	Populus	tremuloides	WWA07-S	21	WWA	WWA_006	WWA_006-RG	diploid	WWA07-S	Kittitas County, WA	WA	USA	47.3314	-120.693	Non-Flood	Mock; Schilling et al. (2014)	cluster2	2	2
164	52	Populus	tremuloides	WWA_28	21	WWA	WWA_007	WWA_007-RG	diploid	WWA_28	Kittitas County, WA	WA	USA	47.3314	-120.693	Non-Flood	Mock; Schilling et al. (2014)	cluster2	2	2
165	53	Populus	tremuloides	WWA_26	21	WWA	WWA_008	WWA_008-RG	diploid	WWA_26	Kittitas County, WA	WA	USA	47.3314	-120.693	Non-Flood	Mock; Schilling et al. (2014)	cluster2	2	2
166	54	Populus	tremuloides	WWA_27	21	WWA	WWA_009	WWA_009-RG	diploid	WWA_27	Kittitas County, WA	WA	USA	47.3314	-120.693	Non-Flood	Mock; Schilling et al. (2014)	cluster2	2	2
167	55	Populus	tremuloides	WWA_24	21	WWA	WWA_010	WWA_010-RG	diploid	WWA_24	Kittitas County, WA	WA	USA	47.3314	-120.693	Non-Flood	Mock; Schilling et al. (2014)	cluster2	2	2
168	75	Populus	tremuloides	WWA05-S	21	WWA	WWA_010	NA	NA	WWA05-S	Kittitas County, WA	WA	USA	47.3314	-120.693	Non-Flood	Mock; Schilling et al. (2014)	cluster2	2	2
169	109	Populus	tremuloides	WWA14-S	21	WWA	WWA_010	NA	NA	WWA14-S	Kittitas County, WA	WA	USA	47.3314	-120.693	Non-Flood	Mock; Schilling et al. (2014)	cluster2	2	2
170	56	Populus	tremuloides	WWA_25	21	WWA	WWA_011	WWA_011-RG	diploid	WWA_25	Kittitas County, WA	WA	USA	47.3314	-120.693	Non-Flood	Mock; Schilling et al. (2014)	cluster2	2	2
171	57	Populus	tremuloides	WWA_01	21	WWA	WWA_012	WWA_012-RG	diploid	WWA_01	Kittitas County, WA	WA	USA	47.3314	-120.693	Non-Flood	Mock; Schilling et al. (2014)	cluster2	2	2
172	62	Populus	tremuloides	WWA_12	21	WWA	WWA_013	WWA_013-RG	diploid	WWA_12	Kittitas County, WA	WA	USA	47.3314	-120.693	Non-Flood	Mock; Schilling et al. (2014)	cluster2	2	2
173	63	Populus	tremuloides	WWA_10	21	WWA	WWA_014	WWA_014-RG	triploid	WWA_10	Kittitas County, WA	WA	USA	47.3314	-120.693	Non-Flood	Mock; Schilling et al. (2014)	cluster2	2	2
174	66	Populus	tremuloides	WWA_08	21	WWA	WWA_015	WWA_015-RG	diploid	WWA_08	Kittitas County, WA	WA	USA	47.3314	-120.693	Non-Flood	Mock; Schilling et al. (2014)	cluster2	2	2
175	67	Populus	tremuloides	WWA_09	21	WWA	WWA_016	WWA_016-RG	diploid	WWA_09	Kittitas County, WA	WA	USA	47.3314	-120.693	Non-Flood	Mock; Schilling et al. (2014)	cluster2	2	2
176	68	Populus	tremuloides	WWA_07	21	WWA	WWA_017	WWA_017-RG	triploid	WWA_07	Kittitas County, WA	WA	USA	47.3314	-120.693	Non-Flood	Mock; Schilling et al. (2014)	cluster2	2	2
177	69	Populus	tremuloides	WWA_04	21	WWA	WWA_018	WWA_018-RG	diploid	WWA_04	Kittitas County, WA	WA	USA	47.3314	-120.693	Non-Flood	Mock; Schilling et al. (2014)	cluster2	2	2
178	70	Populus	tremuloides	WWA_05	21	WWA	WWA_019	NA	NA	WWA_05	Kittitas County, WA	WA	USA	47.3314	-120.693	Non-Flood	Mock; Schilling et al. (2014)	cluster2	2	2
179	71	Populus	tremuloides	WWA_03	21	WWA	WWA_020	WWA_020-RG	triploid	WWA_03	Kittitas County, WA	WA	USA	47.3314	-120.693	Non-Flood	Mock; Schilling et al. (2014)	cluster2	2	2
180	77	Populus	tremuloides	IB56	24	WWW	WWW_001	WWW_001-RG	diploid	IB56	WallaWalla, WA NFGEL 262	WA	USA	46.0592	-118.364	Unknown	Hipkins; this study	cluster2	2	2
181	78	Populus	tremuloides	IB57	24	WWW	WWW_002	WWW_002-RG	diploid	IB57	WallaWalla, WA NFGEL 262	WA	USA	46.0592	-118.364	Unknown	Hipkins; this study	cluster2	2	2
182	80	Populus	tremuloides	IB58	24	WWW	WWW_003	WWW_003-RG	diploid	IB58	WallaWalla, WA NFGEL 262	WA	USA	46.0592	-118.364	Unknown	Hipkins; this study	cluster2	2	2
183	87	Populus	tremuloides	IB65	24	WWW	WWW_004	WWW_004-RG	diploid	IB65	WallaWalla, WA NFGEL 262	WA	USA	46.0592	-118.364	Unknown	Hipkins; this study	cluster2	2	2
File compiled by Justin C. Bagley, Ph.D.
Last update: January 27, 2020
