# Supplementary material for: Genotyping‐by‐sequencing and ecological niche modeling illuminate phylogeography, admixture, and Pleistocene range dynamics in quaking aspen (Populus tremuloides)
Source: Ecol Evol. 2020 Apr 23;10(11):4609–29. doi: 10.1002/ece3.6214 (PMC7297775; doi:10.1002/ece3.6214)
Supplement: Supplementary file 23 — Data S2. [file ECE3-10-4609-s023.xlsx]

## Sheet: Data S2
Supporting Information file Data S2
ENM modeling results summary, including model selection results and diagnostic statistics (e.g. AUC) from ENMeval (Muscarella et al. 2014), and MaxEnt model metrics from ENMwizard (Heming et al. 2018).
Contents:
P. tremuloides whole species RESULTS
Spreadsheet name	Description	Program	Function	Rscript
species ENMeval	ENMeval model selection results for the whole-species level	ENMeval	ENMevaluate
totalArea	Calculated total suitable area of the model	ENMwizard	f.area.occ.mscn
FracPredArea	Fractional predicted area ('n of occupied pixels'/total n; or 'area of occupied pixels'/total area) for multiple scenarios	ENMwizard	f.FPA
OmRate	Omission Rate of species occurence points for a climatic scenario	ENMwizard	f.OR
varContribution	Variable contribution for the ENM model	ENMwizard	f.var.ci
varPermImportance	Variable permutation importance for the ENM model	ENMwizard	f.var.ci
P. tremuloides cluster RESULTS
Spreadsheet name	Description	Program	Function	Rscript
clust1 ENMeval	ENMeval model selection results for cluster 1	ENMeval	ENMevaluate
clust2 ENMeval	ENMeval model selection results for cluster 2	ENMeval	ENMevaluate
clust3 ENMeval	ENMeval model selection results for cluster 3	ENMeval	ENMevaluate
clust1-3 totalArea	Calculated total suitable area of the models for each cluster	ENMwizard	f.area.occ.mscn
clust1-3 FPredArea	Fractional predicted area ('n of occupied pixels'/total n; or 'area of occupied pixels'/total area) for multiple scenarios	ENMwizard	f.FPA
clust1-3 OmRate	Omission Rate of species occurence points for a climatic scenario	ENMwizard	f.OR
clust1 varContrib	Variable contribution for the final cluster 1 ENM model	ENMwizard	f.var.ci
clust1 varPermImport	Variable permutation importance for the final cluster 1 ENM model	ENMwizard	f.var.ci
clust2 varContrib	Variable contribution for the final cluster 2 ENM model	ENMwizard	f.var.ci
clust2 varPermImport	Variable permutation importance for the final cluster 2 ENM model	ENMwizard	f.var.ci
clust3 varContrib	Variable contribution for the final cluster 3 ENM model	ENMwizard	f.var.ci
clust3 varPermImport	Variable permutation importance for the final cluster 3 ENM model	ENMwizard	f.var.ci
Notes:
Please note that light green fill color for cells in ENMevaluate output spreadsheets (e.g. model selection results table in the 'species ENMeval' tab) highlights the best-supported model/parameters, based on standard AIC model selection criteria (lowest AICc score, lowest deltaAICc value, highest AICc rank). Light green tab color is also used to easily identify model selection results tabs.
This is a Supporting Information file for the following manuscript:
Bagley JC, Heming NM, Gutiérrez EE, Devisetty UK, Mock KE, Eckert AJ, Strauss SH (in review). Genotyping-by-sequencing and ecological niche modeling illuminate phylogeography, admixture, and Pleistocene range dynamics in quaking aspen (Populus tremuloides). Ecology and Evolution.

## Sheet: species ENMeval
Original output data file name: 'sel.mdls.Aspen.csv'
	settings	features	rm	full.AUC	Mean.AUC	Var.AUC	Mean.AUC.DIFF	Var.AUC.DIFF	Mean.OR10	Var.OR10	Mean.ORmin	Var.ORmin	AICc	delta.AICc	w.AIC	nparam	sel.cri	rankAICc
1	L_0.5	L	0.5	0.7173	0.639631	0.0354897	0.093608	0.0362386	0.2604	0.0609146	0.0036	5.184e-05	138989	3957.18	0	14		113
2	P_0.5	P	0.5	0.8019	0.76367	0.0113367	0.0511271	0.0119837	0.1504	0.0180919	0.0012	5.76e-06	135796	763.416	1.68411e-166	54		67
3	Q_0.5	Q	0.5	0.7629	0.70803	0.0405681	0.0881838	0.0389778	0.2078	0.0479857	0.0034	4.624e-05	137100	2068.28	0	13		97
4	H_0.5	H	0.5	0.8214	0.734208	0.00919041	0.0886912	0.0171307	0.2344	0.0606938	0.0074	0.00021904	135123	91.0149	1.7233e-20	185		7
5	LP_0.5	LP	0.5	0.8018	0.754247	0.015695	0.0578968	0.0188794	0.1734	0.0283795	0.0018	1.296e-05	135771	738.982	3.40495e-161	59		59
6	LQ_0.5	LQ	0.5	0.7899	0.735352	0.0181723	0.0624718	0.0259329	0.2182	0.0372959	0.0052	0.00010816	136100	1067.52	1.54963e-232	21		73
7	LH_0.5	LH	0.5	0.8214	0.734015	0.00891643	0.0894068	0.0167023	0.2378	0.059137	0.0074	0.00021904	135124	92.1796	9.62607e-21	183		8
8	PQ_0.5	PQ	0.5	0.8028	0.764903	0.00843174	0.0401769	0.0120508	0.132	0.0114982	0.0016	1.024e-05	135739	707.132	2.80632e-154	58		58
9	PH_0.5	PH	0.5	0.8228	0.732895	0.00972302	0.09507	0.0151107	0.2366	0.0639699	0.0078	0.00024336	135032	0	1	172	LowAICc	1
10	QH_0.5	QH	0.5	0.8211	0.73256	0.00934485	0.0926883	0.0165188	0.2354	0.062125	0.0068	0.00018496	135094	62.2662	3.0134e-14	170		4
11	LPQ_0.5	LPQ	0.5	0.8024	0.752634	0.012237	0.0600669	0.0158491	0.1726	0.0253053	0.0014	7.84e-06	135732	699.611	1.20604e-152	59		57
12	LPH_0.5	LPH	0.5	0.8222	0.730607	0.00900074	0.100152	0.0140389	0.245	0.0614175	0.0086	0.00029584	135099	66.759	3.18757e-15	193		6
13	LQH_0.5	LQH	0.5	0.8211	0.732358	0.00930308	0.0927709	0.0166002	0.2368	0.0617067	0.0066	0.00017424	135094	62.2662	3.0134e-14	170		5
14	PQH_0.5	PQH	0.5	0.8219	0.730015	0.00837479	0.100136	0.0135551	0.2376	0.0587456	0.0078	0.00024336	135063	30.8414	2.00851e-07	176		2
15	LPQH_0.5	LPQH	0.5	0.8216	0.73245	0.00920923	0.0957339	0.0145393	0.2282	0.0623775	0.0078	0.00024336	135089	56.5868	5.15632e-13	178		3
16	L_1	L	1	0.6945	0.640638	0.0285255	0.0811759	0.028043	0.228	0.0464055	0.0028	3.136e-05	139494	4461.52	0	11		114
17	P_1	P	1	0.7967	0.747384	0.00658217	0.0553306	0.0109597	0.1472	0.0113643	0.0036	5.184e-05	136032	999.925	7.39569e-218	41		70
18	Q_1	Q	1	0.7587	0.706018	0.0401541	0.0898355	0.0364529	0.2084	0.0459309	0.0012	5.76e-06	137215	2182.56	0	11		102
19	H_1	H	1	0.8152	0.737161	0.0116619	0.0794845	0.0221622	0.2258	0.060324	0.0032	4.096e-05	135196	163.89	2.58039e-36	131		13
20	LP_1	LP	1	0.7963	0.743622	0.00999681	0.0590152	0.0160373	0.162	0.0190522	0.003	3.6e-05	136047	1014.92	4.09747e-221	40		71
21	LQ_1	LQ	1	0.7824	0.721021	0.0180469	0.0765424	0.0244246	0.2096	0.0300207	0.007	0.000196	136445	1413.11	1.40023e-307	17		80
22	LH_1	LH	1	0.8152	0.737517	0.0119609	0.0788757	0.0227893	0.2248	0.0616064	0.0032	4.096e-05	135226	193.624	9.01783e-43	141		16
23	PQ_1	PQ	1	0.7964	0.742918	0.00940792	0.0600543	0.0154688	0.1642	0.0154421	0.0038	5.776e-05	136053	1021.29	1.69629e-222	40		72
24	PH_1	PH	1	0.8163	0.728134	0.0109901	0.093584	0.0189554	0.2292	0.0596832	0.0068	0.00018496	135148	115.65	7.70778e-26	123		10
25	QH_1	QH	1	0.8152	0.738563	0.0117497	0.0773488	0.0222653	0.2222	0.0612537	0.0042	7.056e-05	135209	176.613	4.45656e-39	135		14
26	LPQ_1	LPQ	1	0.7979	0.744728	0.0075256	0.0567653	0.0136127	0.1504	0.0113182	0.0034	4.624e-05	135983	951.072	3.00184e-207	39		69
27	LPH_1	LPH	1	0.8163	0.732502	0.011044	0.0885331	0.0186565	0.221	0.0617311	0.0068	0.00018496	135148	115.65	7.70778e-26	123		11
28	LQH_1	LQH	1	0.8152	0.737882	0.0118887	0.0780862	0.0224991	0.223	0.0619355	0.0042	7.056e-05	135209	176.613	4.45656e-39	135		15
29	PQH_1	PQH	1	0.8163	0.734085	0.0109684	0.0870465	0.0185649	0.2206	0.0628294	0.0074	0.00021904	135127	94.9322	2.43069e-21	120		9
30	LPQH_1	LPQH	1	0.8162	0.733625	0.0107649	0.0876569	0.0182389	0.2208	0.0627435	0.0074	0.00021904	135193	161.191	9.95014e-36	145		12
31	L_1.5	L	1.5	0.684	0.632785	0.0174517	0.0704765	0.0211832	0.2072	0.0319019	0.0018	1.296e-05	139760	4727.77	0	9		115
32	P_1.5	P	1.5	0.7904	0.736036	0.0100641	0.0634502	0.016252	0.1566	0.0135357	0.004	6.4e-05	136295	1263.11	5.24165e-275	26		77
33	Q_1.5	Q	1.5	0.7552	0.701707	0.041712	0.0941164	0.0365905	0.2194	0.0460503	0.0008	2.56e-06	137319	2286.33	0	9		103
34	H_1.5	H	1.5	0.81	0.736683	0.0138812	0.0726135	0.0275498	0.2264	0.0631014	0.0034	4.624e-05	135359	326.971	9.97921e-72	112		21
35	LP_1.5	LP	1.5	0.7911	0.735924	0.00983963	0.0636657	0.0162596	0.1522	0.0123807	0.0038	5.776e-05	136245	1213.25	3.51788e-264	35		74
36	LQ_1.5	LQ	1.5	0.7725	0.711266	0.0294641	0.0875775	0.0306945	0.2214	0.0398833	0.0064	0.00016384	136792	1759.98	0	15		87
37	LH_1.5	LH	1.5	0.8099	0.736523	0.0136875	0.0727888	0.0272477	0.2268	0.0635006	0.0034	4.624e-05	135373	340.904	9.41277e-75	116		23
38	PQ_1.5	PQ	1.5	0.7912	0.73293	0.0119152	0.0672011	0.0184145	0.1706	0.0185265	0.005	0.0001	136266	1233.94	1.12808e-268	35		76
39	PH_1.5	PH	1.5	0.8109	0.732476	0.0133878	0.0845204	0.0233143	0.2228	0.0632395	0.0062	0.00015376	135313	280.684	1.12255e-61	103		18
40	QH_1.5	QH	1.5	0.81	0.737862	0.0136488	0.0712318	0.0270825	0.2246	0.0608659	0.0034	4.624e-05	135382	349.977	1.00778e-76	123		24
41	LPQ_1.5	LPQ	1.5	0.7915	0.734692	0.0113154	0.0664549	0.0176806	0.1648	0.0150566	0.0054	0.00011664	136255	1223.02	2.66181e-266	35		75
42	LPH_1.5	LPH	1.5	0.8108	0.728645	0.0135038	0.0887251	0.0236189	0.2296	0.0626539	0.0064	0.00016384	135286	254.001	6.98897e-56	90		17
43	LQH_1.5	LQH	1.5	0.8099	0.737423	0.0141767	0.0725633	0.0276189	0.2272	0.0644864	0.0034	4.624e-05	135353	321.05	1.92667e-70	106		20
44	PQH_1.5	PQH	1.5	0.8075	0.73135	0.0134938	0.0873794	0.0227972	0.2262	0.0606798	0.0062	0.00015376	135367	335.046	1.76073e-73	76		22
45	LPQH_1.5	LPQH	1.5	0.8105	0.72803	0.0132637	0.0899917	0.0232733	0.2308	0.0601713	0.006	0.000144	135329	296.324	4.50935e-65	103		19
46	L_2	L	2	0.6818	0.633595	0.0142035	0.0623721	0.0159462	0.1874	0.0221506	0.002	1.6e-05	139827	4795.3	0	7		116
47	P_2	P	2	0.786	0.730932	0.011716	0.0664628	0.0178176	0.1606	0.0151101	0.0046	8.464e-05	136468	1435.96	1.52876654257991e-312	23		82
48	Q_2	Q	2	0.7517	0.702162	0.0401873	0.0914618	0.0337866	0.2122	0.0433346	0.0008	2.56e-06	137406	2374.22	0	8		105
49	H_2	H	2	0.8065	0.732967	0.0149941	0.0749889	0.027818	0.2304	0.0645116	0.0042	7.056e-05	135459	427.231	1.69034e-93	91		32
50	LP_2	LP	2	0.7866	0.730056	0.0117073	0.0669933	0.0180065	0.1598	0.0146745	0.0046	8.464e-05	136453	1421.1	0	23		81
51	LQ_2	LQ	2	0.7641	0.701874	0.0340411	0.0918437	0.0338231	0.2242	0.0446764	0.0054	0.00011664	137070	2037.52	0	12		96
52	LH_2	LH	2	0.8063	0.733504	0.0155462	0.075136	0.0279741	0.23	0.0641094	0.0042	7.056e-05	135450	418.171	1.5678e-91	84		30
53	PQ_2	PQ	2	0.787	0.725078	0.016358	0.0744203	0.0223178	0.1848	0.0238029	0.0046	8.464e-05	136442	1409.6	8.0966e-307	24		78
54	PH_2	PH	2	0.8073	0.728731	0.0165059	0.0875204	0.0263611	0.2302	0.0641026	0.0058	0.00013456	135423	391.175	1.14157e-85	87		26
55	QH_2	QH	2	0.8063	0.733442	0.0151012	0.0750657	0.0276906	0.2302	0.0638222	0.004	6.4e-05	135455	422.689	1.63806e-92	88		31
56	LPQ_2	LPQ	2	0.7865	0.724663	0.0168336	0.0752838	0.0227439	0.185	0.0232198	0.0048	9.216e-05	136444	1411.66	2.89196e-307	23		79
57	LPH_2	LPH	2	0.8072	0.731104	0.0157307	0.0841334	0.0254388	0.2258	0.0650596	0.006	0.000144	135431	398.518	2.90396e-87	89		27
58	LQH_2	LQH	2	0.8063	0.733103	0.0155676	0.0755142	0.0281657	0.231	0.0646257	0.004	6.4e-05	135449	416.834	3.05941e-91	85		29
59	PQH_2	PQH	2	0.8073	0.729557	0.0153889	0.0857733	0.0255503	0.2262	0.0644115	0.006	0.000144	135434	401.319	7.15621e-88	90		28
60	LPQH_2	LPQH	2	0.8072	0.730133	0.015893	0.0857683	0.0257075	0.2282	0.0643884	0.006	0.000144	135404	372.07	1.60686e-81	75		25
61	L_2.5	L	2.5	0.6796	0.635197	0.0116099	0.0569762	0.0130358	0.168	0.0148834	0.0018	1.296e-05	139888	4855.83	0	7		117
62	P_2.5	P	2.5	0.7817	0.72875	0.0134723	0.0682063	0.0186168	0.1596	0.0150334	0.0046	8.464e-05	136631	1599.06	0	19		84
63	Q_2.5	Q	2.5	0.7485	0.706372	0.0369024	0.0849204	0.0289647	0.1948	0.0362438	0.0008	2.56e-06	137490	2457.66	0	7		107
64	H_2.5	H	2.5	0.8036	0.731768	0.0158631	0.075467	0.027974	0.2288	0.0627883	0.0034	4.624e-05	135558	525.519	7.67281e-115	81		37
65	LP_2.5	LP	2.5	0.7812	0.726444	0.0147018	0.0711016	0.020221	0.1666	0.0168168	0.0048	9.216e-05	136648	1615.44	0	20		86
66	LQ_2.5	LQ	2.5	0.7535	0.701312	0.0336019	0.0887896	0.0315323	0.2104	0.0408094	0.0044	7.744e-05	137342	2309.43	0	9		104
67	LH_2.5	LH	2.5	0.8036	0.731996	0.0159804	0.0748955	0.0283697	0.2298	0.0637864	0.0036	5.184e-05	135558	525.519	7.67281e-115	81		38
68	PQ_2.5	PQ	2.5	0.7818	0.723724	0.0178732	0.0753036	0.0227103	0.1802	0.0219206	0.0046	8.464e-05	136611	1578.93	0	20		83
69	PH_2.5	PH	2.5	0.8046	0.729825	0.0175006	0.083161	0.0286051	0.2272	0.0647689	0.006	0.000144	135532	500.039	2.61777e-109	82		33
70	QH_2.5	QH	2.5	0.8037	0.731559	0.0158516	0.0758321	0.0278159	0.2302	0.0633738	0.0038	5.776e-05	135564	531.739	3.42277e-116	84		39
71	LPQ_2.5	LPQ	2.5	0.7813	0.721841	0.0194471	0.0780288	0.0243606	0.1886	0.0244341	0.0044	7.744e-05	136635	1602.6	0	21		85
72	LPH_2.5	LPH	2.5	0.8046	0.730465	0.0175571	0.0825428	0.0284772	0.2268	0.0636102	0.006	0.000144	135532	500.039	2.61777e-109	82		34
73	LQH_2.5	LQH	2.5	0.8037	0.731714	0.0159016	0.0755142	0.0279933	0.2298	0.063515	0.0036	5.184e-05	135564	531.739	3.42277e-116	84		40
74	PQH_2.5	PQH	2.5	0.8044	0.732909	0.0170663	0.0794604	0.0279455	0.2236	0.0652657	0.0058	0.00013456	135545	513.155	3.71439e-112	86		36
75	LPQH_2.5	LPQH	2.5	0.8046	0.729506	0.0177204	0.0836424	0.028815	0.2316	0.0628213	0.0058	0.00013456	135533	500.874	1.72386e-109	80		35
76	L_3	L	3	0.6768	0.63661	0.00942866	0.0503707	0.0101815	0.153	0.0102995	0.0014	7.84e-06	139960	4927.84	0	5		118
77	P_3	P	3	0.7755	0.725277	0.0147919	0.0700159	0.0196626	0.1584	0.0144081	0.0046	8.464e-05	136818	1785.45	0	16		90
78	Q_3	Q	3	0.7465	0.710385	0.0336785	0.0784991	0.0246736	0.178	0.0294854	0.0008	2.56e-06	137552	2519.92	0	7		110
79	H_3	H	3	0.8012	0.732515	0.0163107	0.0734597	0.0283404	0.225	0.0628473	0.0034	4.624e-05	135635	602.676	1.35077e-131	70		45
80	LP_3	LP	3	0.7754	0.724823	0.0151815	0.0705978	0.0199891	0.1602	0.0148934	0.0046	8.464e-05	136821	1788.63	0	15		91
81	LQ_3	LQ	3	0.7502	0.703979	0.0315869	0.0839307	0.028281	0.194	0.0342359	0.0038	5.776e-05	137429	2397.19	0	8		106
82	LH_3	LH	3	0.8012	0.73241	0.0163182	0.0736629	0.0283726	0.2252	0.0626029	0.0034	4.624e-05	135635	602.676	1.35077e-131	70		46
83	PQ_3	PQ	3	0.7761	0.720447	0.0196591	0.077245	0.0239517	0.178	0.0218925	0.0046	8.464e-05	136794	1762.23	0	17		88
84	PH_3	PH	3	0.8017	0.731344	0.0176323	0.0792667	0.0290693	0.226	0.0624663	0.0054	0.00011664	135634	601.654	2.2519e-131	75		44
85	QH_3	QH	3	0.8009	0.73359	0.0160197	0.0722421	0.0276631	0.2248	0.0620386	0.0034	4.624e-05	135650	618.306	5.45123e-135	74		47
86	LPQ_3	LPQ	3	0.7754	0.720474	0.0205041	0.0780329	0.0245016	0.1814	0.0233422	0.0044	7.744e-05	136815	1782.4	0	19		89
87	LPH_3	LPH	3	0.8019	0.73039	0.0183925	0.0811004	0.0299061	0.2276	0.0624164	0.0054	0.00011664	135614	581.909	4.36569e-127	67		41
88	LQH_3	LQH	3	0.8009	0.733801	0.0160769	0.0717679	0.027944	0.2246	0.0628038	0.0034	4.624e-05	135650	618.306	5.45123e-135	74		48
89	PQH_3	PQH	3	0.8015	0.732079	0.0176658	0.0786866	0.0290359	0.2252	0.0628772	0.0052	0.00010816	135620	587.464	2.7158e-128	65		42
90	LPQH_3	LPQH	3	0.8016	0.731767	0.0175681	0.0791169	0.0289233	0.225	0.0624369	0.0052	0.00010816	135629	596.607	2.80815e-130	71		43
91	L_3.5	L	3.5	0.6745	0.639655	0.00824826	0.0451638	0.00834946	0.1438	0.00885008	0.0014	7.84e-06	140017	4984.71	0	5		119
92	P_3.5	P	3.5	0.771	0.721426	0.0157572	0.0710783	0.0205441	0.1596	0.0159516	0.0038	5.776e-05	136959	1926.89	0	14		92
93	Q_3.5	Q	3.5	0.745	0.715005	0.0305526	0.072287	0.0208997	0.167	0.0254214	0.0006	1.44e-06	137602	2570.3	0	7		111
94	H_3.5	H	3.5	0.798	0.733192	0.0163317	0.0726086	0.0274767	0.2204	0.0598846	0.0034	4.624e-05	135729	696.497	5.72348e-152	59		54
95	LP_3.5	LP	3.5	0.7709	0.721319	0.0158458	0.0712038	0.0206286	0.1612	0.0165353	0.0036	5.184e-05	136963	1930.52	0	14		93
96	LQ_3.5	LQ	3.5	0.748	0.70723	0.0290627	0.0787573	0.0251625	0.1806	0.0289977	0.0034	4.624e-05	137493	2460.67	0	7		108
97	LH_3.5	LH	3.5	0.798	0.73337	0.0161729	0.0723778	0.0272389	0.2202	0.0596913	0.0034	4.624e-05	135729	696.497	5.72348e-152	59		55
98	PQ_3.5	PQ	3.5	0.7696	0.717833	0.0210773	0.0781622	0.0248761	0.1804	0.02417	0.0044	7.744e-05	136981	1948.95	0	15		94
99	PH_3.5	PH	3.5	0.7989	0.732968	0.018153	0.0783712	0.0286987	0.2214	0.0616326	0.005	0.0001	135725	693.175	3.01212e-151	70		53
100	QH_3.5	QH	3.5	0.7978	0.734237	0.0163134	0.0716386	0.0271139	0.2206	0.0585529	0.0036	5.184e-05	135725	692.391	4.45947e-151	54		52
101	LPQ_3.5	LPQ	3.5	0.7694	0.717752	0.0213789	0.0784034	0.025059	0.18	0.0243392	0.0042	7.056e-05	136988	1955.83	0	16		95
102	LPH_3.5	LPH	3.5	0.7989	0.732348	0.018536	0.0792445	0.028984	0.2228	0.060618	0.005	0.0001	135712	680.193	1.98548e-148	64		49
103	LQH_3.5	LQH	3.5	0.7977	0.733991	0.0162282	0.0718752	0.0271382	0.2216	0.0588147	0.0036	5.184e-05	135729	697.11	4.21243e-152	57		56
104	PQH_3.5	PQH	3.5	0.7984	0.73265	0.0183529	0.0784768	0.0286907	0.2234	0.0606585	0.005	0.0001	135718	685.56	1.35704e-149	60		51
105	LPQH_3.5	LPQH	3.5	0.7984	0.732212	0.0183535	0.0787745	0.0289859	0.2226	0.0606956	0.0048	9.216e-05	135718	685.56	1.35704e-149	60		50
106	L_4	L	4	0.6731	0.64259	0.00736297	0.0395187	0.00673954	0.133	0.00679227	0.0016	1.024e-05	140042	5009.89	0	5		120
107	P_4	P	4	0.7659	0.719314	0.0162832	0.0704285	0.0205612	0.1566	0.0160172	0.0034	4.624e-05	137110	2078.2	0	13		98
108	Q_4	Q	4	0.744	0.719376	0.0277602	0.0664416	0.0176659	0.1598	0.0226011	0.0006	1.44e-06	137637	2605.12	0	7		112
109	H_4	H	4	0.7956	0.733544	0.0167163	0.0726412	0.0269187	0.219	0.0594818	0.0034	4.624e-05	135794	761.472	4.45009e-166	45		64
110	LP_4	LP	4	0.7658	0.719206	0.0165957	0.0708148	0.0208502	0.1578	0.0163637	0.0034	4.624e-05	137111	2078.58	0	14		99
111	LQ_4	LQ	4	0.7467	0.711687	0.0263207	0.0727004	0.0217489	0.1692	0.0248971	0.0026	2.704e-05	137537	2504.75	0	8		109
112	LH_4	LH	4	0.7956	0.733582	0.0167658	0.0726923	0.0269705	0.2184	0.0591791	0.0034	4.624e-05	135794	761.472	4.45009e-166	45		65
113	PQ_4	PQ	4	0.7645	0.716736	0.0214123	0.0769337	0.0247012	0.1746	0.024013	0.0034	4.624e-05	137121	2089.01	0	14		100
114	PH_4	PH	4	0.796	0.732449	0.0186201	0.0787453	0.0284599	0.22	0.0594863	0.0046	8.464e-05	135792	759.857	9.97981e-166	52		63
115	QH_4	QH	4	0.7955	0.734521	0.0163281	0.0714872	0.0263329	0.2192	0.0574682	0.0038	5.776e-05	135795	762.394	2.80664e-166	48		66
116	LPQ_4	LPQ	4	0.7642	0.716775	0.0214688	0.0769908	0.0246912	0.1752	0.0242078	0.0034	4.624e-05	137127	2094.9	0	14		101
117	LPH_4	LPH	4	0.7961	0.734501	0.0184669	0.0771696	0.0279686	0.2166	0.059911	0.0046	8.464e-05	135787	754.655	1.34541e-164	50		61
118	LQH_4	LQH	4	0.7956	0.734723	0.0164255	0.0715152	0.0263611	0.2188	0.0573566	0.0038	5.776e-05	135801	769.176	9.45498e-168	50		68
119	PQH_4	PQH	4	0.796	0.734	0.018188	0.0765216	0.0278489	0.2192	0.059395	0.0044	7.744e-05	135783	750.389	1.13518e-163	48		60
120	LPQH_4	LPQH	4	0.7958	0.734124	0.0180596	0.0766064	0.0278463	0.2184	0.0585843	0.0044	7.744e-05	135791	758.823	1.67372e-165	49		62

## Sheet: totalArea
Original output data file name: 'totalArea.aspen.csv'
	sp	Clim.scen	threshold	Model	TotSuitArea
1	Aspen	current	x10ptp	LowAICc	7279775
2	Aspen	HLCmrmidbi	x10ptp	LowAICc	6044085
3	Aspen	HLCmemidbi	x10ptp	LowAICc	7076217
4	Aspen	HLCccmidbi	x10ptp	LowAICc	6751115
5	Aspen	HLCipmidbi	x10ptp	LowAICc	7796844
6	Aspen	LGMmrlgmbi	x10ptp	LowAICc	1708950
7	Aspen	LGMmelgmbi	x10ptp	LowAICc	3442640
8	Aspen	LGMcclgmbi	x10ptp	LowAICc	2467516
9	Aspen	LIGlig_30s	x10ptp	LowAICc	6427301

## Sheet: FracPredArea
Original output data file name: 'FracPredArea.aspen.csv'
	sp	Clim.scen	threshold	Model	FPA
1	Aspen	current	mtp	LowAICc	1
2	Aspen	HLCmrmidbi	mtp	LowAICc	1
3	Aspen	HLCmemidbi	mtp	LowAICc	1
4	Aspen	HLCccmidbi	mtp	LowAICc	1
5	Aspen	HLCipmidbi	mtp	LowAICc	1
6	Aspen	LGMmrlgmbi	mtp	LowAICc	1
7	Aspen	LGMmelgmbi	mtp	LowAICc	1
8	Aspen	LGMcclgmbi	mtp	LowAICc	1
9	Aspen	LIGlig_30s	mtp	LowAICc	1
10	Aspen	current	x10ptp	LowAICc	0.325
11	Aspen	HLCmrmidbi	x10ptp	LowAICc	0.27
12	Aspen	HLCmemidbi	x10ptp	LowAICc	0.316
13	Aspen	HLCccmidbi	x10ptp	LowAICc	0.302
14	Aspen	HLCipmidbi	x10ptp	LowAICc	0.348
15	Aspen	LGMmrlgmbi	x10ptp	LowAICc	0.061
16	Aspen	LGMmelgmbi	x10ptp	LowAICc	0.123
17	Aspen	LGMcclgmbi	x10ptp	LowAICc	0.088
18	Aspen	LIGlig_30s	x10ptp	LowAICc	0.286

## Sheet: OmRate
Original output data file name: 'OmRate.aspen.csv'
	sp	Model	threshold	OmR
1	Aspen	LowAICc	mtp	0
2	Aspen	LowAICc	x10ptp	0.1

## Sheet: varContribution
Original output data file name: 'var.Contribution.Aspen.csv'
	bio1	bio10	bio11	bio12	bio13	bio14	bio15	bio16	bio17	bio2	bio3	bio4	bio5	bio6	bio7	bio8	bio9
Mod.LowAICc	37.879	0.5278	0.4366	0.5484	0.8721	4.268	1.3186	0.7604	4.1339	4.4727	2.3889	1.9783	33.4918	1.1879	3.4263	0.779	1.5302

## Sheet: varPermImportance
Original output data file name: 'var.PermImportanceAspen.csv'
	bio1	bio10	bio11	bio12	bio13	bio14	bio15	bio16	bio17	bio2	bio3	bio4	bio5	bio6	bio7	bio8	bio9
Mod.LowAICc	0.6411	5.0031	1.7623	1.651	8.1946	2.5866	3.1956	3.1454	5.0715	1.844	7.1699	21.782	23.8321	2.5012	9.9783	1.2968	0.3446

## Sheet: clust1 ENMeval
Original output data file name: 'sel.mdls.Aspen.cltr1.MCPea.csv'
	settings	features	rm	full.AUC	Mean.AUC	Var.AUC	Mean.AUC.DIFF	Var.AUC.DIFF	Mean.OR10	Var.OR10	Mean.ORmin	Var.ORmin	AICc	delta.AICc	w.AIC	nparam	sel.cri	rankAICc
78	Q_3	Q	3	0.9977	0.916042	0.0703932	0.0638694	0.043787	0.25	0.101852	0.166667	0.111111	206.121	0	0.607179	4	LowAICc	1
93	Q_3.5	Q	3.5	0.9977	0.916275	0.0701166	0.0634444	0.0431073	0.333333	0.148148	0.166667	0.111111	207.807	1.68597	0.261344	4		2
108	Q_4	Q	4	0.9976	0.917083	0.0683555	0.0631722	0.0423389	0.333333	0.148148	0.333333	0.148148	209.543	3.42164	0.109728	4		3
100	QH_3.5	QH	3.5	0.9977	0.916183	0.0700409	0.0634389	0.0430997	0.333333	0.148148	0.166667	0.111111	213.787	7.66543	0.0131459	5		4
115	QH_4	QH	4	0.9976	0.9171	0.0680931	0.0631389	0.0422934	0.333333	0.148148	0.333333	0.148148	215.637	9.51587	0.00521161	5		5
63	Q_2.5	Q	2.5	0.9978	0.915967	0.0704502	0.0640806	0.0441217	0.25	0.101852	0.166667	0.111111	219.266	13.1448	0.000849102	6		6
53	PQ_2	PQ	2	0.9978	0.912175	0.0767885	0.0322139	0.010418	0.416667	0.25	0.416667	0.25	220.39	14.2684	0.000484143	6		7
56	LPQ_2	LPQ	2	0.9978	0.908	0.084653	0.0326917	0.0107439	0.416667	0.25	0.416667	0.25	220.39	14.2691	0.000483985	6		8
85	QH_3	QH	3	0.9979	0.915917	0.070337	0.0639278	0.0437859	0.333333	0.148148	0.166667	0.111111	220.45	14.3286	0.000469781	6		9
67	LH_2.5	LH	2.5	0.9978	0.898983	0.102686	0.022275	0.00437578	0.583333	0.101852	0.5	0.185185	222.311	16.1903	0.000185195	6		10
114	PH_4	PH	4	0.997	0.919275	0.0627903	0.0302306	0.00889982	0.5	0.185185	0.416667	0.25	222.699	16.5783	0.000152541	5		11
25	QH_1	QH	1	0.9986	0.9187	0.0648301	0.0694028	0.050707	0.416667	0.25	0.416667	0.25	222.837	16.7158	0.000142403	7		12
68	PQ_2.5	PQ	2.5	0.9977	0.91225	0.0761627	0.0316417	0.00986375	0.416667	0.25	0.416667	0.25	223.434	17.3131	0.000105638	6		13
71	LPQ_2.5	LPQ	2.5	0.9977	0.909683	0.0809536	0.0327694	0.0106281	0.416667	0.25	0.416667	0.25	223.435	17.3134	0.000105622	6		14
40	QH_1.5	QH	1.5	0.9985	0.914725	0.0720502	0.0663944	0.0467463	0.416667	0.25	0.333333	0.148148	224.75	18.6291	5.47095e-05	7		15
87	LPH_3	LPH	3	0.9978	0.917925	0.0656555	0.0336583	0.0110871	0.5	0.185185	0.5	0.185185	224.897	18.7761	5.08333e-05	6		16
82	LH_3	LH	3	0.9977	0.899225	0.101867	0.0218694	0.00420582	0.583333	0.101852	0.5	0.185185	225.163	19.0422	4.45003e-05	6		17
84	PH_3	PH	3	0.9975	0.917183	0.0669599	0.0316944	0.00977508	0.5	0.185185	0.5	0.185185	225.605	19.4836	3.56868e-05	6		18
36	LQ_1.5	LQ	1.5	0.9983	0.923483	0.0580395	0.051175	0.0282726	0.25	0.101852	0.166667	0.111111	226.27	20.1486	2.55922e-05	7		19
83	PQ_3	PQ	3	0.9975	0.911733	0.0768843	0.0302361	0.00890759	0.416667	0.25	0.416667	0.25	226.65	20.5291	2.11581e-05	6		20
86	LPQ_3	LPQ	3	0.9975	0.91205	0.076303	0.0326806	0.0105057	0.416667	0.25	0.416667	0.25	226.656	20.5352	2.1094e-05	6		21
20	LP_1	LP	1	0.9985	0.905558	0.0900867	0.0304556	0.00940357	0.5	0.185185	0.166667	0.111111	227.029	20.9075	1.75106e-05	7		22
55	QH_2	QH	2	0.9984	0.915875	0.0702726	0.0644444	0.0443924	0.333333	0.148148	0.166667	0.111111	227.258	21.137	1.56128e-05	7		23
105	LPQH_3.5	LPQH	3.5	0.997	0.918483	0.0649499	0.0307333	0.00929497	0.5	0.185185	0.416667	0.25	227.403	21.2821	1.45199e-05	6		24
104	PQH_3.5	PQH	3.5	0.997	0.917625	0.0664089	0.02805	0.00765871	0.5	0.185185	0.416667	0.25	227.409	21.2881	1.44763e-05	6		25
73	LQH_2.5	LQH	2.5	0.9982	0.923208	0.0583497	0.0476194	0.024205	0.25	0.101852	0.166667	0.111111	227.778	21.6571	1.20376e-05	7		26
97	LH_3.5	LH	3.5	0.9977	0.899858	0.100251	0.0208778	0.00377985	0.583333	0.101852	0.5	0.185185	227.837	21.7161	1.16875e-05	6		27
102	LPH_3.5	LPH	3.5	0.9975	0.918967	0.0635822	0.0321778	0.0101394	0.5	0.185185	0.5	0.185185	227.854	21.7334	1.15872e-05	6		28
99	PH_3.5	PH	3.5	0.9973	0.917875	0.0654211	0.030925	0.00932045	0.5	0.185185	0.5	0.185185	228.597	22.4763	7.99189e-06	6		29
66	LQ_2.5	LQ	2.5	0.9981	0.923217	0.0585521	0.0476139	0.0242451	0.25	0.101852	0.166667	0.111111	229.132	23.011	6.11707e-06	7		30
88	LQH_3	LQH	3	0.9982	0.9246	0.056331	0.0455056	0.0220945	0.25	0.101852	0.166667	0.111111	229.586	23.4649	4.87499e-06	7		31
101	LPQ_3.5	LPQ	3.5	0.9973	0.9118	0.0761503	0.0312639	0.00957004	0.416667	0.25	0.416667	0.25	229.983	23.8615	3.99815e-06	6		32
98	PQ_3.5	PQ	3.5	0.9973	0.912025	0.075739	0.0291389	0.00824124	0.416667	0.25	0.416667	0.25	229.991	23.8703	3.98068e-06	6		33
119	PQH_4	PQH	4	0.9968	0.918417	0.0650435	0.0268861	0.00705148	0.5	0.185185	0.416667	0.25	230.096	23.9751	3.77736e-06	6		34
120	LPQH_4	LPQH	4	0.9968	0.919742	0.0627473	0.0294194	0.00850977	0.5	0.185185	0.416667	0.25	230.098	23.9769	3.77397e-06	6		35
48	Q_2	Q	2	0.998	0.9161	0.0702747	0.0642556	0.0445314	0.333333	0.0740741	0.166667	0.111111	230.243	24.1219	3.51009e-06	7		36
70	QH_2.5	QH	2.5	0.9981	0.915775	0.0703349	0.0642139	0.0440758	0.333333	0.148148	0.166667	0.111111	230.328	24.2068	3.36424e-06	7		37
81	LQ_3	LQ	3	0.9981	0.924658	0.0563631	0.0455	0.022089	0.25	0.101852	0.166667	0.111111	230.545	24.4237	3.01834e-06	7		38
112	LH_4	LH	4	0.9976	0.900258	0.0987404	0.0202611	0.00346451	0.666667	0.0740741	0.583333	0.101852	230.681	24.5596	2.82014e-06	6		39
1	L_0.5	L	0.5	0.9984	0.898067	0.109585	0.0274944	0.0081641	0.25	0.101852	0.166667	0.111111	230.717	24.5954	2.77005e-06	7		40
117	LPH_4	LPH	4	0.9972	0.9207	0.0604442	0.0306	0.00913233	0.5	0.185185	0.5	0.185185	230.96	24.8389	2.45252e-06	6		41
103	LQH_3.5	LQH	3.5	0.9981	0.926392	0.0536456	0.0435861	0.0200963	0.25	0.101852	0.25	0.101852	231.492	25.3706	1.88e-06	7		42
75	LPQH_2.5	LPQH	2.5	0.9985	0.917192	0.0681711	0.0335417	0.0110522	0.833333	0.037037	0.416667	0.25	231.99	25.8684	1.46577e-06	7		43
74	PQH_2.5	PQH	2.5	0.9985	0.916875	0.0687206	0.0307306	0.0091793	0.75	0.0277778	0.416667	0.25	231.992	25.8709	1.46397e-06	7		44
96	LQ_3.5	LQ	3.5	0.998	0.926458	0.0536639	0.0435306	0.0200545	0.25	0.101852	0.25	0.101852	232.093	25.9723	1.39157e-06	7		45
116	LPQ_4	LPQ	4	0.997	0.913775	0.0721187	0.0294833	0.00861912	0.416667	0.25	0.416667	0.25	233.471	27.3498	6.9884e-07	6		46
113	PQ_4	PQ	4	0.997	0.913933	0.071837	0.0275722	0.00748275	0.416667	0.25	0.416667	0.25	233.473	27.3517	6.98186e-07	6		47
69	PH_2.5	PH	2.5	0.9983	0.916383	0.0690342	0.0325417	0.010368	0.5	0.185185	0.416667	0.25	233.718	27.5972	6.17536e-07	7		48
111	LQ_4	LQ	4	0.998	0.928625	0.0503193	0.0415222	0.0180837	0.333333	0.148148	0.25	0.101852	233.758	27.6366	6.05484e-07	7		49
89	PQH_3	PQH	3	0.9979	0.916925	0.0675922	0.0292917	0.00835159	0.5	0.185185	0.5	0.185185	236.475	30.3541	1.55597e-07	7		50
47	P_2	P	2	0.9978	0.911408	0.0777211	0.0291444	0.00851944	0.416667	0.25	0.333333	0.148148	237.291	31.1695	1.03503e-07	7		51
62	P_2.5	P	2.5	0.9975	0.911317	0.077292	0.0278472	0.00790135	0.416667	0.25	0.416667	0.25	241.902	35.7804	1.03205e-08	7		52
28	LQH_1	LQH	1	0.9987	0.926633	0.0523122	0.0520111	0.0281475	0.416667	0.25	0.416667	0.25	243.892	37.7713	3.81407e-09	8		53
94	H_3.5	H	3.5	0.9965	0.9341	0.0397324	0.0138306	0.00145426	0.583333	0.175926	0.583333	0.175926	244.652	38.5305	2.60926e-09	6		54
43	LQH_1.5	LQH	1.5	0.9985	0.923317	0.0579046	0.0516111	0.0281087	0.416667	0.25	0.333333	0.148148	245.431	39.3099	1.7672e-09	8		55
21	LQ_1	LQ	1	0.9984	0.927117	0.0519705	0.0512556	0.0282511	0.166667	0.111111	0.166667	0.111111	247.13	41.0086	7.55828e-10	8		56
58	LQH_2	LQH	2	0.9984	0.922758	0.0590333	0.0496444	0.0261455	0.333333	0.148148	0.25	0.101852	247.454	41.333	6.42628e-10	8		57
23	PQ_1	PQ	1	0.9983	0.916983	0.0684582	0.0344222	0.0121621	0.5	0.185185	0.416667	0.101852	248.255	42.1343	4.30487e-10	8		58
18	Q_1	Q	1	0.9982	0.920217	0.0629063	0.0638583	0.0441369	0.166667	0.111111	0.166667	0.111111	248.451	42.3295	3.90475e-10	8		59
17	P_1	P	1	0.9985	0.912075	0.0766899	0.0321917	0.0104702	0.5	0.185185	0.166667	0.111111	249.18	43.0587	2.71168e-10	8		60
109	H_4	H	4	0.9964	0.932721	0.04018	0.0112778	0.000730888	0.583333	0.175926	0.583333	0.175926	249.525	43.4036	2.28214e-10	6		61
51	LQ_2	LQ	2	0.9982	0.922875	0.0591378	0.0494	0.0262202	0.25	0.101852	0.166667	0.111111	249.743	43.6219	2.04616e-10	8		62
33	Q_1.5	Q	1.5	0.9981	0.916283	0.069995	0.0641028	0.0445661	0.166667	0.111111	0.166667	0.111111	250.163	44.0417	1.65876e-10	8		63
95	LP_3.5	LP	3.5	0.9962	0.912025	0.0736828	0.0299972	0.00932226	0.416667	0.25	0.416667	0.25	251.085	44.9643	1.04576e-10	7		64
92	P_3.5	P	3.5	0.9961	0.9122	0.0733681	0.0291722	0.00880376	0.416667	0.25	0.416667	0.25	251.089	44.9679	1.04389e-10	7		65
54	PH_2	PH	2	0.9986	0.916558	0.0700714	0.0334472	0.0110493	0.416667	0.25	0.416667	0.25	251.38	45.2585	9.02728e-11	8		66
41	LPQ_1.5	LPQ	1.5	0.998	0.907092	0.0863307	0.0326556	0.0107491	0.5	0.185185	0.333333	0.148148	252.124	46.0032	6.22081e-11	8		67
38	PQ_1.5	PQ	1.5	0.998	0.913875	0.0736185	0.0334361	0.0112899	0.5	0.185185	0.333333	0.148148	252.343	46.2218	5.57678e-11	8		68
79	H_3	H	3	0.9968	0.935171	0.038852	0.0189694	0.00299589	0.583333	0.175926	0.583333	0.175926	252.734	46.6129	4.58623e-11	7		69
35	LP_1.5	LP	1.5	0.9984	0.905658	0.0896411	0.0301028	0.00907243	0.416667	0.25	0.333333	0.148148	253.19	47.0686	3.65174e-11	8		70
32	P_1.5	P	1.5	0.9983	0.911492	0.0777973	0.0307833	0.00941395	0.416667	0.25	0.333333	0.148148	254.207	48.0862	2.19552e-11	8		71
72	LPH_2.5	LPH	2.5	0.9985	0.9172	0.0676373	0.0345833	0.0118106	0.5	0.185185	0.416667	0.25	255.127	49.0055	1.38649e-11	8		72
106	L_4	L	4	0.9895	0.877758	0.131248	0.0214611	0.00462183	0.25	0.101852	0.25	0.101852	255.137	49.0163	1.37899e-11	5		73
107	P_4	P	4	0.9954	0.914917	0.0674148	0.02805	0.00814767	0.333333	0.148148	0.333333	0.148148	255.323	49.2018	1.25686e-11	7		74
110	LP_4	LP	4	0.9954	0.914325	0.0684376	0.0295694	0.00908261	0.333333	0.148148	0.333333	0.148148	255.35	49.2291	1.23983e-11	7		75
118	LQH_4	LQH	4	0.998	0.928667	0.0501404	0.0414833	0.018049	0.333333	0.148148	0.25	0.101852	255.504	49.3826	1.14821e-11	8		76
16	L_1	L	1	0.9983	0.909917	0.0840372	0.0226	0.00540779	0.25	0.101852	0.166667	0.111111	257.593	51.4716	4.04019e-12	8		77
50	LP_2	LP	2	0.9982	0.906142	0.0877427	0.02995	0.00901046	0.416667	0.25	0.333333	0.148148	257.958	51.8366	3.36615e-12	8		78
90	LPQH_3	LPQH	3	0.9979	0.91735	0.0668613	0.0323167	0.0102853	0.5	0.185185	0.5	0.185185	258.48	52.3585	2.59309e-12	8		79
91	L_3.5	L	3.5	0.991	0.878742	0.129611	0.0228139	0.00513203	0.25	0.101852	0.166667	0.111111	261.634	55.5126	5.35671e-13	6		80
65	LP_2.5	LP	2.5	0.9977	0.907875	0.0837686	0.029475	0.00889228	0.416667	0.25	0.416667	0.25	263.217	57.0961	2.42692e-13	8		81
64	H_2.5	H	2.5	0.9982	0.939742	0.0337248	0.0169847	0.00223268	0.666667	0.222222	0.666667	0.222222	265.681	59.5594	7.08204e-14	8		82
31	L_1.5	L	1.5	0.998	0.897292	0.105654	0.0256333	0.00636202	0.416667	0.25	0.25	0.101852	266.032	59.9112	5.93962e-14	8		83
80	LP_3	LP	3	0.997	0.90995	0.078295	0.0298083	0.00909609	0.416667	0.25	0.416667	0.25	268.423	62.3018	1.79743e-14	8		84
77	P_3	P	3	0.997	0.911583	0.0752728	0.0280667	0.00801903	0.416667	0.25	0.416667	0.25	268.425	62.3041	1.79535e-14	8		85
76	L_3	L	3	0.9943	0.880333	0.12927	0.0237972	0.00550648	0.333333	0.148148	0.25	0.101852	269.763	63.6416	9.19835e-15	7		86
46	L_2	L	2	0.9973	0.8866	0.120345	0.0243278	0.00553369	0.333333	0.148148	0.333333	0.148148	275.763	69.6418	4.57932e-16	8		87
61	L_2.5	L	2.5	0.9961	0.879458	0.135435	0.0230833	0.00510445	0.333333	0.148148	0.25	0.101852	284.818	78.6973	4.94789e-18	8		88
22	LH_1	LH	1	0.9988	0.896658	0.110711	0.0253667	0.0060869	0.666667	0.222222	0.416667	0.25	287.016	80.8947	1.64911e-18	9		89
2	P_0.5	P	0.5	0.9985	0.907217	0.0856237	0.0320806	0.0105646	0.666667	0.222222	0.166667	0.111111	289.724	83.6026	4.25842e-19	9		90
44	PQH_1.5	PQH	1.5	0.9987	0.918242	0.0685289	0.0333861	0.0111087	0.666667	0.222222	0.416667	0.25	289.927	83.806	3.84649e-19	9		91
5	LP_0.5	LP	0.5	0.9986	0.907975	0.0850288	0.0321528	0.0107352	0.5	0.185185	0.166667	0.111111	290.094	83.9728	3.53887e-19	9		92
6	LQ_0.5	LQ	0.5	0.9986	0.906642	0.0867147	0.0571722	0.0350029	0.25	0.101852	0.166667	0.111111	290.117	83.9955	3.49887e-19	9		93
42	LPH_1.5	LPH	1.5	0.9987	0.915883	0.0726045	0.0353806	0.0125108	0.416667	0.25	0.416667	0.25	290.291	84.1699	3.20668e-19	9		94
39	PH_1.5	PH	1.5	0.9987	0.917225	0.0703435	0.0325889	0.0106039	0.416667	0.25	0.416667	0.25	290.852	84.7312	2.42193e-19	9		95
57	LPH_2	LPH	2	0.9986	0.916442	0.0702376	0.0363083	0.0131253	0.416667	0.25	0.416667	0.25	294.566	88.4447	3.78265e-20	9		96
45	LPQH_1.5	LPQH	1.5	0.9987	0.917942	0.0690702	0.0366222	0.0134968	0.666667	0.222222	0.416667	0.25	421.952	215.831	8.24663e-48	10		97
37	LH_1.5	LH	1.5	0.9987	0.898017	0.106262	0.0237	0.00500169	0.75	0.101852	0.416667	0.25	422.47	216.348	6.3657e-48	10		98
3	Q_0.5	Q	0.5	0.9983	0.932092	0.0443935	0.0462083	0.0231129	0.166667	0.111111	0.166667	0.111111	423.241	217.12	4.32778e-48	10		99
26	LPQ_1	LPQ	1	0.9983	0.906992	0.0869156	0.0332917	0.0113518	0.5	0.185185	0.416667	0.101852	424.244	218.123	2.62092e-48	10		100
60	LPQH_2	LPQH	2	0.9987	0.916908	0.0695359	0.0353833	0.0122224	0.75	0.101852	0.416667	0.25	425.662	219.541	1.28992e-48	10		101
52	LH_2	LH	2	0.9985	0.898383	0.104181	0.0229444	0.00461998	0.583333	0.101852	0.5	0.185185	427.227	221.106	5.90006e-49	10		102
49	H_2	H	2	0.9984	0.941958	0.0315888	0.0161639	0.00200007	0.666667	0.222222	0.666667	0.222222	433.88	227.759	2.11902e-50	10		103
4	H_0.5	H	0.5	0.9989	0.934858	0.042969	0.0341611	0.0116831	0.5	0.185185	0.333333	0.148148	NA	NA	NA	25		104
7	LH_0.5	LH	0.5	0.9989	0.853308	0.227724	0.0363139	0.0131589	0.75	0.101852	0.416667	0.25	NA	NA	NA	15		105
8	PQ_0.5	PQ	0.5	0.9985	0.914233	0.0732855	0.0353389	0.0129667	0.416667	0.101852	0.166667	0.111111	NA	NA	NA	12		106
9	PH_0.5	PH	0.5	0.9988	0.9062	0.0916981	0.03265	0.0108543	0.666667	0.222222	0.333333	0.148148	NA	NA	NA	22		107
10	QH_0.5	QH	0.5	0.9987	0.896808	0.105994	0.0511361	0.0268282	0.416667	0.25	0.333333	0.148148	NA	NA	NA	15		108
11	LPQ_0.5	LPQ	0.5	0.9985	0.912758	0.0760373	0.0349139	0.0126642	0.416667	0.101852	0.166667	0.111111	NA	NA	NA	11		109
12	LPH_0.5	LPH	0.5	0.9988	0.905067	0.0939446	0.0326167	0.0107862	0.583333	0.175926	0.416667	0.25	NA	NA	NA	15		110
13	LQH_0.5	LQH	0.5	0.9987	0.859167	0.202691	0.0449417	0.0203327	0.416667	0.25	0.416667	0.25	NA	NA	NA	15		111
14	PQH_0.5	PQH	0.5	0.9988	0.910967	0.0809421	0.03715	0.0137494	0.666667	0.222222	0.416667	0.25	NA	NA	NA	15		112
15	LPQH_0.5	LPQH	0.5	0.9988	0.910958	0.080958	0.0372444	0.0138171	0.666667	0.222222	0.416667	0.25	NA	NA	NA	14		113
19	H_1	H	1	0.9987	0.944017	0.0311435	0.0171542	0.00268092	0.583333	0.175926	0.25	0.101852	NA	NA	NA	20		114
24	PH_1	PH	1	0.9987	0.913558	0.0773498	0.0332556	0.0111614	0.5	0.185185	0.333333	0.148148	NA	NA	NA	12		115
27	LPH_1	LPH	1	0.9987	0.91585	0.07326	0.0370722	0.0140373	0.416667	0.25	0.416667	0.25	NA	NA	NA	13		116
29	PQH_1	PQH	1	0.9987	0.921242	0.0637329	0.0350333	0.0124735	0.666667	0.222222	0.416667	0.25	NA	NA	NA	11		117
30	LPQH_1	LPQH	1	0.9987	0.920442	0.0650795	0.0377083	0.0145333	0.666667	0.222222	0.416667	0.25	NA	NA	NA	11		118
34	H_1.5	H	1.5	0.9987	0.942517	0.0319473	0.0170111	0.00238593	0.583333	0.175926	0.5	0.185185	NA	NA	NA	14		119
59	PQH_2	PQH	2	0.9987	0.917125	0.0691575	0.0323222	0.0100936	0.75	0.101852	0.416667	0.25	NA	NA	NA	11		120

## Sheet: clust2 ENMeval
Original output data file name: 'sel.mdls.Aspen.cltr2.MCPea.csv'
	settings	features	rm	full.AUC	Mean.AUC	Var.AUC	Mean.AUC.DIFF	Var.AUC.DIFF	Mean.OR10	Var.OR10	Mean.ORmin	Var.ORmin	AICc	delta.AICc	w.AIC	nparam	sel.cri	rankAICc
36	LQ_1.5	LQ	1.5	0.9847	0.982678	0.000163855	0.00477097	8.93754e-05	0.167582	0.0390754	0.0535714	0.0114796	1062.72	0	0.236235	10	LowAICc	1
51	LQ_2	LQ	2	0.9846	0.982727	0.000171122	0.00488243	9.38431e-05	0.167582	0.0390754	0.0535714	0.0114796	1064.06	1.33828	0.120987	10		2
21	LQ_1	LQ	1	0.9851	0.982899	0.000109883	0.00404539	6.46641e-05	0.167582	0.0390754	0.0535714	0.0114796	1065.49	2.76851	0.0591794	12		3
66	LQ_2.5	LQ	2.5	0.9844	0.982636	0.000177164	0.00497998	9.90492e-05	0.167582	0.0390754	0.0535714	0.0114796	1065.68	2.95618	0.0538788	10		4
6	LQ_0.5	LQ	0.5	0.9858	0.984068	5.73984e-05	0.0031284	2.97495e-05	0.129121	0.0148432	0.0535714	0.0114796	1065.91	3.18455	0.0480649	14		5
119	PQH_4	PQH	4	0.9844	0.983794	0.000163848	0.00369764	0.000143861	0.127747	0.0286474	0.0714286	0.0204082	1066.07	3.34752	0.0443036	9		6
120	LPQH_4	LPQH	4	0.9844	0.983819	0.00016334	0.00366319	0.000144067	0.127747	0.0286474	0.0714286	0.0204082	1066.09	3.36838	0.043844	9		7
16	L_1	L	1	0.984	0.982482	0.000168913	0.00399018	7.67358e-05	0.168956	0.0482505	0.0178571	0.00127551	1067.05	4.32994	0.0271088	9		8
1	L_0.5	L	0.5	0.9845	0.98315	0.000137261	0.00395674	7.93844e-05	0.168956	0.0482505	0.0178571	0.00127551	1067.12	4.40026	0.0261722	10		9
59	PQH_2	PQH	2	0.9853	0.982842	0.000148815	0.00417218	0.000137554	0.18544	0.0223076	0.0714286	0.0204082	1067.5	4.77759	0.0216723	13		10
60	LPQH_2	LPQH	2	0.9853	0.982872	0.000147614	0.00413216	0.000136659	0.18544	0.0223076	0.0714286	0.0204082	1067.54	4.81759	0.0212431	13		11
91	L_3.5	L	3.5	0.9825	0.982687	0.000148519	0.00399819	6.27605e-05	0.149725	0.0347256	0.0357143	0.00510204	1067.64	4.9154	0.0202292	6		12
81	LQ_3	LQ	3	0.9842	0.982549	0.000182535	0.00501385	0.000101802	0.167582	0.0390754	0.0535714	0.0114796	1067.74	5.01592	0.0192376	10		13
38	PQ_1.5	PQ	1.5	0.9854	0.983946	0.000101261	0.00324927	5.62923e-05	0.129121	0.0227328	0.0535714	0.0114796	1068.06	5.33651	0.0163884	13		14
56	LPQ_2	LPQ	2	0.9852	0.984283	0.000101774	0.00303003	4.80628e-05	0.148352	0.0294248	0.0535714	0.0114796	1068.29	5.5684	0.0145942	12		15
20	LP_1	LP	1	0.9856	0.983681	8.41884e-05	0.00311957	4.94989e-05	0.129121	0.0227328	0.0535714	0.0114796	1068.35	5.62905	0.0141583	14		16
116	LPQ_4	LPQ	4	0.9841	0.982992	0.000155321	0.00423539	7.37232e-05	0.149725	0.0347256	0.0535714	0.0114796	1068.5	5.78337	0.013107	8		17
106	L_4	L	4	0.9825	0.982347	0.000162725	0.00418937	6.99575e-05	0.149725	0.0347256	0.0357143	0.00510204	1068.51	5.79099	0.0130571	6		18
46	L_2	L	2	0.9832	0.983091	0.00013409	0.00379056	6.35826e-05	0.149725	0.0347256	0.0357143	0.00510204	1068.83	6.11153	0.0111235	8		19
32	P_1.5	P	1.5	0.9853	0.984268	7.32703e-05	0.00269093	3.55071e-05	0.111264	0.0165514	0.0357143	0.00510204	1069.01	6.28466	0.0102011	13		20
50	LP_2	LP	2	0.9851	0.984384	7.91543e-05	0.00274416	3.37485e-05	0.167582	0.0390754	0.0357143	0.00510204	1069.2	6.48353	0.00923556	12		21
47	P_2	P	2	0.9851	0.984361	7.95892e-05	0.00276287	3.4131e-05	0.167582	0.0390754	0.0357143	0.00510204	1069.21	6.49198	0.00919664	12		22
62	P_2.5	P	2.5	0.9849	0.984154	8.94034e-05	0.00296318	3.89846e-05	0.167582	0.0390754	0.0535714	0.0114796	1069.21	6.4934	0.00919012	11		23
65	LP_2.5	LP	2.5	0.9849	0.984171	8.93452e-05	0.00294595	3.89812e-05	0.167582	0.0390754	0.0535714	0.0114796	1069.22	6.49502	0.00918265	11		24
117	LPH_4	LPH	4	0.9845	0.984263	0.000128385	0.00312318	0.000106185	0.127747	0.0286474	0.0714286	0.0204082	1069.28	6.55806	0.00889773	10		25
76	L_3	L	3	0.9825	0.982808	0.000141733	0.00393351	6.14941e-05	0.149725	0.0347256	0.0357143	0.00510204	1069.45	6.7285	0.00817087	7		26
31	L_1.5	L	1.5	0.9837	0.982807	0.000148694	0.00396339	7.15999e-05	0.149725	0.0347256	0.0178571	0.00127551	1069.56	6.84159	0.00772167	9		27
104	PQH_3.5	PQH	3.5	0.9846	0.983816	0.000160897	0.00362096	0.000145358	0.146978	0.0235756	0.0714286	0.0204082	1069.65	6.9338	0.00737377	11		28
90	LPQH_3	LPQH	3	0.9849	0.983597	0.000152715	0.00358255	0.000145157	0.146978	0.0235756	0.0714286	0.0204082	1069.69	6.9712	0.00723716	12		29
105	LPQH_3.5	LPQH	3.5	0.9846	0.983824	0.000159775	0.00360792	0.000144205	0.146978	0.0235756	0.0714286	0.0204082	1069.7	6.98155	0.0071998	11		30
89	PQH_3	PQH	3	0.9848	0.983595	0.000153428	0.00357749	0.000146191	0.146978	0.0235756	0.0714286	0.0204082	1070.03	7.30914	0.00611201	12		31
96	LQ_3.5	LQ	3.5	0.9838	0.982343	0.000187384	0.00506653	0.000106527	0.167582	0.0390754	0.0535714	0.0114796	1070.11	7.39128	0.0058661	10		32
74	PQH_2.5	PQH	2.5	0.9851	0.983164	0.000151016	0.00378118	0.000143759	0.166209	0.0214623	0.0714286	0.0204082	1070.41	7.68785	0.00505764	13		33
61	L_2.5	L	2.5	0.9829	0.982963	0.000137664	0.00385146	6.13947e-05	0.149725	0.0347256	0.0357143	0.00510204	1070.49	7.7681	0.00485874	8		34
102	LPH_3.5	LPH	3.5	0.9846	0.984119	0.000120105	0.00308132	0.000105334	0.127747	0.0286474	0.0714286	0.0204082	1070.54	7.81701	0.00474136	11		35
58	LQH_2	LQH	2	0.9854	0.982363	0.000140822	0.00424839	0.000145131	0.18544	0.0223076	0.0714286	0.0204082	1071.09	8.36959	0.00359676	14		36
82	LH_3	LH	3	0.9847	0.983264	0.000117145	0.0038048	9.94124e-05	0.167582	0.0390754	0.0535714	0.0114796	1071.24	8.51759	0.00334021	12		37
72	LPH_2.5	LPH	2.5	0.985	0.98343	0.000116333	0.00341807	0.000106404	0.166209	0.0214623	0.0535714	0.0114796	1071.27	8.5512	0.00328454	13		38
69	PH_2.5	PH	2.5	0.985	0.983439	0.00011613	0.00341257	0.000105719	0.166209	0.0214623	0.0535714	0.0114796	1071.28	8.56419	0.00326327	13		39
113	PQ_4	PQ	4	0.9841	0.982963	0.000156444	0.00426359	7.47687e-05	0.149725	0.0347256	0.0535714	0.0114796	1071.39	8.66488	0.00310306	9		40
41	LPQ_1.5	LPQ	1.5	0.9854	0.983908	0.000102771	0.00334128	5.81826e-05	0.148352	0.0294248	0.0535714	0.0114796	1071.47	8.75001	0.00297375	14		41
110	LP_4	LP	4	0.984	0.982748	0.000147709	0.00423181	7.55937e-05	0.149725	0.0347256	0.0535714	0.0114796	1071.54	8.81578	0.00287754	9		42
107	P_4	P	4	0.984	0.982746	0.000146523	0.00421666	7.53634e-05	0.149725	0.0347256	0.0535714	0.0114796	1071.56	8.83707	0.00284708	9		43
53	PQ_2	PQ	2	0.9852	0.984256	0.000102713	0.00304469	4.84295e-05	0.148352	0.0294248	0.0535714	0.0114796	1071.63	8.90791	0.002748	13		44
71	LPQ_2.5	LPQ	2.5	0.985	0.984149	0.000107049	0.00319113	4.73265e-05	0.167582	0.0390754	0.0535714	0.0114796	1071.71	8.9885	0.00263947	12		45
68	PQ_2.5	PQ	2.5	0.985	0.984116	0.000107327	0.00322188	4.74895e-05	0.167582	0.0390754	0.0535714	0.0114796	1071.74	9.01901	0.00259951	12		46
83	PQ_3	PQ	3	0.9847	0.983755	0.000122618	0.00356641	5.29162e-05	0.149725	0.0347256	0.0535714	0.0114796	1071.84	9.12181	0.00246927	11		47
112	LH_4	LH	4	0.9843	0.982975	0.000151431	0.00412857	0.000109797	0.18544	0.0459762	0.0714286	0.0204082	1072.4	9.682	0.00186606	11		48
114	PH_4	PH	4	0.9845	0.984254	0.000127773	0.00311669	0.000106268	0.127747	0.0286474	0.0714286	0.0204082	1072.41	9.6928	0.00185601	11		49
17	P_1	P	1	0.9856	0.983607	8.49453e-05	0.00310514	5.03074e-05	0.148352	0.0175905	0.0535714	0.0114796	1072.51	9.79078	0.00176727	15		50
111	LQ_4	LQ	4	0.9834	0.982108	0.000198941	0.00514463	0.000114659	0.167582	0.0390754	0.0535714	0.0114796	1072.6	9.87844	0.00169149	10		51
77	P_3	P	3	0.9845	0.983713	0.000104874	0.00340167	4.76474e-05	0.167582	0.0390754	0.0535714	0.0114796	1072.67	9.95267	0.00162986	11		52
80	LP_3	LP	3	0.9845	0.983749	0.000104078	0.00336079	4.69246e-05	0.167582	0.0390754	0.0535714	0.0114796	1072.69	9.96845	0.00161705	11		53
97	LH_3.5	LH	3.5	0.9845	0.983189	0.000131073	0.00389277	0.000102486	0.18544	0.0459762	0.0714286	0.0204082	1073.48	10.7637	0.0010865	12		54
99	PH_3.5	PH	3.5	0.9846	0.984067	0.000119858	0.00312328	0.000104813	0.127747	0.0286474	0.0714286	0.0204082	1073.69	10.9658	0.000982072	12		55
73	LQH_2.5	LQH	2.5	0.9851	0.982118	0.000166414	0.00468057	0.000171056	0.20467	0.0379458	0.0714286	0.0204082	1073.7	10.9826	0.000973893	14		56
87	LPH_3	LPH	3	0.9849	0.983768	0.000119766	0.00323483	0.000108304	0.146978	0.0235756	0.0714286	0.0204082	1073.85	11.1323	0.000903631	13		57
75	LPQH_2.5	LPQH	2.5	0.9851	0.983231	0.000151131	0.00374081	0.000142811	0.166209	0.0214623	0.0714286	0.0204082	1073.98	11.2585	0.000848402	14		58
3	Q_0.5	Q	0.5	0.9846	0.973994	0.00118176	0.00750674	0.000308021	0.111264	0.0165514	0.0535714	0.0114796	1074.89	12.1728	0.000537097	13		59
101	LPQ_3.5	LPQ	3.5	0.9843	0.983316	0.000140461	0.00396549	6.40461e-05	0.149725	0.0347256	0.0535714	0.0114796	1075.09	12.368	0.000487157	11		60
98	PQ_3.5	PQ	3.5	0.9843	0.983307	0.000139637	0.00396326	6.38945e-05	0.149725	0.0347256	0.0535714	0.0114796	1075.14	12.4191	0.000474863	11		61
86	LPQ_3	LPQ	3	0.9847	0.98375	0.000122692	0.00357328	5.31616e-05	0.149725	0.0347256	0.0535714	0.0114796	1075.21	12.4851	0.000459456	12		62
103	LQH_3.5	LQH	3.5	0.9845	0.982227	0.000219806	0.00503808	0.000203104	0.18544	0.0459762	0.0892857	0.0318878	1075.47	12.7504	0.000402368	13		63
95	LP_3.5	LP	3.5	0.9842	0.983202	0.000128893	0.00388781	6.14227e-05	0.167582	0.0390754	0.0535714	0.0114796	1075.66	12.9345	0.000366992	11		64
92	P_3.5	P	3.5	0.9842	0.983227	0.000127557	0.00386154	6.08111e-05	0.167582	0.0390754	0.0535714	0.0114796	1075.71	12.9856	0.000357729	11		65
57	LPH_2	LPH	2	0.9852	0.983446	9.74544e-05	0.00339221	8.95424e-05	0.20467	0.0221667	0.0535714	0.0114796	1075.74	13.0205	0.000351552	15		66
52	LH_2	LH	2	0.9853	0.983504	9.71098e-05	0.00349951	0.000101327	0.129121	0.0227328	0.0535714	0.0114796	1075.85	13.127	0.000333317	15		67
84	PH_3	PH	3	0.9849	0.983745	0.000121405	0.00325394	0.000110791	0.146978	0.0235756	0.0714286	0.0204082	1077.53	14.8117	0.000143558	14		68
118	LQH_4	LQH	4	0.9842	0.982361	0.000229139	0.00504608	0.000194757	0.18544	0.0459762	0.0892857	0.0318878	1078.51	15.7865	8.81765e-05	13		69
23	PQ_1	PQ	1	0.9858	0.983934	8.25883e-05	0.0031731	5.40594e-05	0.148352	0.0175905	0.0714286	0.0204082	1079.04	16.3223	6.74536e-05	17		70
54	PH_2	PH	2	0.9852	0.983437	0.000100816	0.00343506	9.0929e-05	0.20467	0.0221667	0.0535714	0.0114796	1079.97	17.2484	4.24528e-05	16		71
88	LQH_3	LQH	3	0.9848	0.982028	0.000206439	0.00500227	0.000204971	0.18544	0.0459762	0.0714286	0.0204082	1080.39	17.6739	3.43171e-05	15		72
35	LP_1.5	LP	1.5	0.9853	0.984276	7.42631e-05	0.0026925	3.62362e-05	0.111264	0.0165514	0.0357143	0.00510204	1080.88	18.1585	2.69328e-05	16		73
18	Q_1	Q	1	0.9831	0.976711	0.00064762	0.00719512	0.00022274	0.225275	0.0581653	0.0535714	0.0114796	1082.63	19.9132	1.12005e-05	12		74
24	PH_1	PH	1	0.9861	0.980268	0.000214925	0.00741387	0.000158594	0.262363	0.0394955	0.0357143	0.00510204	1083.96	21.2372	5.77747e-06	19		75
67	LH_2.5	LH	2.5	0.9849	0.983493	0.000102202	0.00355338	9.51249e-05	0.167582	0.0390754	0.0535714	0.0114796	1084.05	21.3255	5.52792e-06	16		76
44	PQH_1.5	PQH	1.5	0.9855	0.9828	0.000137967	0.00420014	0.000125603	0.18544	0.0223076	0.0535714	0.0114796	1084.47	21.7444	4.48348e-06	18		77
45	LPQH_1.5	LPQH	1.5	0.9855	0.982894	0.000132521	0.0041111	0.000119249	0.18544	0.0223076	0.0535714	0.0114796	1084.5	21.7808	4.40249e-06	18		78
43	LQH_1.5	LQH	1.5	0.9857	0.982113	0.000129068	0.00463637	0.000118166	0.20467	0.0221667	0.0357143	0.00510204	1088.46	25.7418	6.07538e-07	19		79
26	LPQ_1	LPQ	1	0.9857	0.98389	8.46484e-05	0.00320427	5.51792e-05	0.148352	0.0175905	0.0714286	0.0204082	1088.54	25.824	5.83075e-07	19		80
48	Q_2	Q	2	0.9803	0.976748	0.000691726	0.00755522	0.000225415	0.166209	0.0254071	0.0535714	0.0114796	1088.97	26.2535	4.70408e-07	8		81
33	Q_1.5	Q	1.5	0.981	0.977282	0.000621598	0.00723155	0.000212921	0.186813	0.0319607	0.0535714	0.0114796	1089.77	27.0538	3.15265e-07	10		82
37	LH_1.5	LH	1.5	0.9856	0.982752	9.52444e-05	0.00406668	0.000100622	0.148352	0.0175905	0.0535714	0.0114796	1089.82	27.0948	3.08877e-07	19		83
115	QH_4	QH	4	0.984	0.980311	0.000803259	0.00665924	0.000522291	0.108516	0.0287883	0.0892857	0.0318878	1091.51	28.7922	1.32193e-07	15		84
78	Q_3	Q	3	0.9795	0.976042	0.000822385	0.00887959	0.000316722	0.166209	0.0254071	0.0535714	0.0114796	1091.96	29.2383	1.05759e-07	7		85
63	Q_2.5	Q	2.5	0.9797	0.97625	0.000778404	0.00824327	0.000267481	0.166209	0.0254071	0.0535714	0.0114796	1092.59	29.8711	7.70743e-08	8		86
93	Q_3.5	Q	3.5	0.9794	0.9757	0.000867864	0.00964261	0.000388902	0.166209	0.0254071	0.0357143	0.00510204	1093.54	30.8222	4.79069e-08	7		87
8	PQ_0.5	PQ	0.5	0.9861	0.983947	8.24407e-05	0.0031165	6.29804e-05	0.129121	0.0227328	0.0535714	0.0114796	1093.6	30.8765	4.66232e-08	21		88
28	LQH_1	LQH	1	0.9862	0.970049	0.00206413	0.0173917	0.00194129	0.263736	0.0685907	0.112637	0.0214447	1094.08	31.3556	3.66921e-08	21		89
2	P_0.5	P	0.5	0.9861	0.982794	0.000141706	0.00327696	6.65212e-05	0.186813	0.0161816	0.0535714	0.0114796	1094.17	31.4535	3.49388e-08	21		90
39	PH_1.5	PH	1.5	0.9855	0.98324	0.000104795	0.00387734	9.12816e-05	0.18544	0.0223076	0.0535714	0.0114796	1094.83	32.1046	2.523e-08	20		91
108	Q_4	Q	4	0.9793	0.975222	0.000921138	0.0103532	0.000467525	0.166209	0.0254071	0.0357143	0.00510204	1095.22	32.496	2.07461e-08	7		92
100	QH_3.5	QH	3.5	0.9843	0.980133	0.000768129	0.00652853	0.000501988	0.108516	0.0287883	0.0714286	0.0204082	1096.87	34.1496	9.07511e-09	17		93
22	LH_1	LH	1	0.9863	0.980951	0.000162862	0.00639401	0.000154464	0.206044	0.0278046	0.0535714	0.0114796	1099.27	36.5503	2.7324e-09	22		94
27	LPH_1	LPH	1	0.9861	0.980423	0.000207678	0.00734786	0.000155803	0.262363	0.0394955	0.0357143	0.00510204	1100.15	37.4292	1.76078e-09	22		95
42	LPH_1.5	LPH	1.5	0.9855	0.983268	0.000105158	0.00383053	9.27688e-05	0.18544	0.0223076	0.0535714	0.0114796	1100.25	37.5284	1.67552e-09	21		96
5	LP_0.5	LP	0.5	0.9861	0.982993	0.000132298	0.00328478	7.2566e-05	0.186813	0.0161816	0.0535714	0.0114796	1100.46	37.7405	1.50694e-09	22		97
85	QH_3	QH	3	0.9846	0.979988	0.000710978	0.00618103	0.000449971	0.127747	0.0247026	0.0714286	0.0204082	1103.18	40.4617	3.86536e-10	19		98
70	QH_2.5	QH	2.5	0.9848	0.979802	0.000661763	0.00585978	0.000404413	0.127747	0.0247026	0.0714286	0.0204082	1105.09	42.3645	1.49284e-10	20		99
11	LPQ_0.5	LPQ	0.5	0.986	0.984463	7.21108e-05	0.00266933	5.38355e-05	0.10989	0.0150545	0.0535714	0.0114796	1106.28	43.5587	8.21664e-11	23		100
30	LPQH_1	LPQH	1	0.9861	0.977654	0.000426238	0.0100571	0.0003486	0.281593	0.051189	0.130495	0.0241592	1119.92	57.1993	8.96777e-14	25		101
29	PQH_1	PQH	1	0.9861	0.973555	0.00107989	0.014146	0.000964344	0.300824	0.065841	0.130495	0.0241592	1119.98	57.2639	8.68275e-14	25		102
40	QH_1.5	QH	1.5	0.9858	0.97974	0.000509314	0.00532739	0.000238548	0.146978	0.0235756	0.0714286	0.0204082	1125.15	62.4329	6.54962e-15	25		103
55	QH_2	QH	2	0.9854	0.97998	0.000572513	0.00538998	0.000303165	0.146978	0.0235756	0.0714286	0.0204082	1130.5	67.7833	4.51219e-16	25		104
109	H_4	H	4	0.9846	0.982265	0.0001881	0.00410875	0.00019883	0.164835	0.0427485	0.0714286	0.0204082	1131.23	68.5139	3.13134e-16	22		105
94	H_3.5	H	3.5	0.9847	0.982287	0.000200789	0.00429545	0.00021731	0.164835	0.0427485	0.0892857	0.0318878	1139.37	76.6465	5.36738e-18	24		106
25	QH_1	QH	1	0.9864	0.967043	0.00207652	0.0184964	0.00188283	0.281593	0.0709128	0.148352	0.0294248	1143.7	80.9822	6.14155e-19	28		107
49	H_2	H	2	0.9854	0.982278	0.000185535	0.00442636	0.000212251	0.145604	0.0408465	0.0892857	0.0318878	1156.31	93.5889	1.12401e-21	28		108
79	H_3	H	3	0.985	0.982198	0.00019747	0.00434062	0.000221905	0.164835	0.0427485	0.0892857	0.0318878	1175.34	112.616	8.30154e-26	29		109
64	H_2.5	H	2.5	0.9853	0.982238	0.000189546	0.00430728	0.000218509	0.164835	0.0427485	0.0892857	0.0318878	1180.74	118.019	5.57111e-27	30		110
34	H_1.5	H	1.5	0.9858	0.982279	0.000196361	0.00494677	0.000211404	0.203297	0.0317594	0.0892857	0.0318878	1194.92	132.2	4.63936e-30	32		111
19	H_1	H	1	0.9868	0.982824	0.000182779	0.00504474	0.000206553	0.18544	0.0223076	0.0714286	0.0204082	1270.33	207.614	1.95244e-46	37		112
7	LH_0.5	LH	0.5	0.9894	0.861032	0.17142	0.022897	0.00342026	0.148352	0.0294248	0.0714286	0.0204082	1330.3	267.584	1.85449e-59	40		113
12	LPH_0.5	LPH	0.5	0.9896	0.982111	0.000108446	0.00638035	0.000124974	0.225275	0.0266071	0.0714286	0.0204082	1523.78	461.056	1.80469e-101	44		114
13	LQH_0.5	LQH	0.5	0.9895	0.981045	0.000105888	0.00752592	0.000140663	0.225275	0.0384414	0.0535714	0.0114796	1525.02	462.297	9.70253e-102	44		115
10	QH_0.5	QH	0.5	0.9896	0.860051	0.170482	0.00800366	0.00017578	0.10989	0.0189993	0.0714286	0.0204082	1704.68	641.957	9.42059e-141	46		116
4	H_0.5	H	0.5	0.9898	0.981225	0.000160939	0.0074881	0.000187443	0.167582	0.0232963	0.0714286	0.0204082	1841.4	778.683	1.92474e-170	47		117
15	LPQH_0.5	LPQH	0.5	0.9896	0.880586	0.121699	0.00452645	0.000153997	0.10989	0.0189993	0.0714286	0.0204082	2032.16	969.439	7.28378e-212	48		118
9	PH_0.5	PH	0.5	0.9895	0.871098	0.14552	0.0102373	0.000325498	0.10989	0.0189993	0.0714286	0.0204082	2319.33	1256.61	3.1872e-274	49		119
14	PQH_0.5	PQH	0.5	0.9897	0.871141	0.145593	0.0192248	0.0022032	0.10989	0.0189993	0.0714286	0.0204082	NA	NA	NA	56		120

## Sheet: clust3 ENMeval
Original output data file name: 'sel.mdls.Aspen.cltr3.MCPea.csv'
	settings	features	rm	full.AUC	Mean.AUC	Var.AUC	Mean.AUC.DIFF	Var.AUC.DIFF	Mean.OR10	Var.OR10	Mean.ORmin	Var.ORmin	AICc	delta.AICc	w.AIC	nparam	sel.cri	rankAICc
30	LPQH_1	LPQH	1	0.8935	0.874833	0.00868355	0.0383911	0.00647448	0.249359	0.0779114	0.0227882	0.00207721	35941.9	0	0.990947	72	LowAICc	1
25	QH_1	QH	1	0.8935	0.875076	0.00912463	0.0391037	0.00646347	0.247346	0.0739949	0.0247989	0.00245995	35953.3	11.3776	0.00335308	77		2
19	H_1	H	1	0.8936	0.874139	0.0093227	0.0399782	0.00683304	0.255391	0.0799832	0.0247989	0.00245995	35953.5	11.5802	0.00302997	77		3
24	PH_1	PH	1	0.8934	0.874629	0.0090159	0.0390395	0.00660443	0.250697	0.078236	0.0247989	0.00245995	35955.5	13.6167	0.00109454	79		4
29	PQH_1	PQH	1	0.8935	0.875035	0.00873935	0.038347	0.00645494	0.248016	0.0777474	0.0227882	0.00207721	35956.9	14.9765	0.000554544	80		5
22	LH_1	LH	1	0.8935	0.873825	0.00885036	0.0393087	0.0066614	0.250699	0.0768356	0.0247989	0.00245995	35957.1	15.1786	0.00050125	78		6
28	LQH_1	LQH	1	0.8935	0.874502	0.00905309	0.0392988	0.00654561	0.250697	0.0768368	0.0247989	0.00245995	35957.1	15.1786	0.00050125	78		7
27	LPH_1	LPH	1	0.8935	0.875189	0.00859667	0.0380175	0.00636951	0.250027	0.0780102	0.0227882	0.00207721	35963.8	21.8525	1.78175e-05	82		8
42	LPH_1.5	LPH	1.5	0.8907	0.873042	0.00821208	0.0378897	0.0058763	0.23461	0.0637094	0.0261394	0.00273308	35971.1	29.2329	4.4484e-07	62		9
45	LPQH_1.5	LPQH	1.5	0.8911	0.873671	0.0079047	0.0369048	0.00571166	0.239973	0.0669091	0.0254692	0.00259471	35976.5	34.6188	3.01069e-08	67		10
39	PH_1.5	PH	1.5	0.8909	0.873089	0.00842772	0.038258	0.00601396	0.239301	0.0670675	0.0261394	0.00273308	35978.2	36.2999	1.29903e-08	66		11
44	PQH_1.5	PQH	1.5	0.8909	0.874108	0.00782967	0.036503	0.00555788	0.237291	0.0657936	0.0254692	0.00259471	35986.4	44.4403	2.21805e-10	70		12
34	H_1.5	H	1.5	0.8907	0.871082	0.00971579	0.0415246	0.00699328	0.252036	0.0744872	0.0254692	0.00259471	35987.5	45.5746	1.25792e-10	69		13
37	LH_1.5	LH	1.5	0.8907	0.872135	0.00930852	0.0402024	0.00656398	0.245334	0.0700337	0.0254692	0.00259471	35987.5	45.5746	1.25792e-10	69		14
40	QH_1.5	QH	1.5	0.8907	0.872518	0.00971352	0.040689	0.00678103	0.250695	0.0742453	0.0254692	0.00259471	35992.7	50.7416	9.49852e-12	71		15
43	LQH_1.5	LQH	1.5	0.8907	0.872631	0.00965133	0.0404764	0.0066529	0.250025	0.0731522	0.0254692	0.00259471	35992.7	50.7416	9.49852e-12	71		16
57	LPH_2	LPH	2	0.8891	0.869871	0.00747216	0.0374575	0.00563449	0.210479	0.0506207	0.0294906	0.00347879	35999.6	57.7289	2.88651e-13	56		17
60	LPQH_2	LPQH	2	0.8891	0.870387	0.00732105	0.0369156	0.0054827	0.210479	0.0502182	0.0308311	0.00380223	36007.5	65.5643	5.74038e-15	60		18
54	PH_2	PH	2	0.8892	0.869834	0.00739392	0.0373568	0.00561114	0.209811	0.0495078	0.0301609	0.00363871	36012.4	70.534	4.78398e-16	62		19
55	QH_2	QH	2	0.8889	0.868411	0.00933934	0.0416179	0.00692974	0.244663	0.0682459	0.0281501	0.00316972	36014.3	72.3842	1.89682e-16	60		20
58	LQH_2	LQH	2	0.8889	0.86967	0.00888155	0.0401375	0.00644008	0.233269	0.0618623	0.0281501	0.00316972	36014.3	72.3842	1.89682e-16	60		21
59	PQH_2	PQH	2	0.8891	0.86983	0.00751751	0.0376334	0.00569753	0.220533	0.0552579	0.0308311	0.00380223	36017.3	75.3425	4.32139e-17	64		22
49	H_2	H	2	0.8889	0.867791	0.00946026	0.042031	0.00706797	0.23595	0.0635775	0.0274799	0.00302058	36024.6	82.6977	1.09263e-18	65		23
52	LH_2	LH	2	0.8889	0.868518	0.00905221	0.0411139	0.00675878	0.23662	0.0638332	0.0274799	0.00302058	36024.6	82.6977	1.09263e-18	65		24
64	H_2.5	H	2.5	0.8875	0.866166	0.00978099	0.042116	0.00717851	0.219861	0.0616293	0.0294906	0.00347879	36033.5	91.5787	1.2882e-20	50		25
74	PQH_2.5	PQH	2.5	0.8876	0.868859	0.00748799	0.0370094	0.00547851	0.203103	0.0501906	0.0328418	0.00431434	36036.8	94.8935	2.45581e-21	54		26
69	PH_2.5	PH	2.5	0.8876	0.868969	0.00768162	0.0372147	0.00553834	0.199081	0.0481927	0.0315013	0.00396934	36038.2	96.3263	1.19966e-21	54		27
72	LPH_2.5	LPH	2.5	0.8876	0.86911	0.00770031	0.0371169	0.0055102	0.198411	0.0479801	0.0315013	0.00396934	36038.2	96.3263	1.19966e-21	54		28
73	LQH_2.5	LQH	2.5	0.8873	0.868568	0.00917879	0.039833	0.00642901	0.209809	0.0552915	0.0315013	0.00396934	36041	99.0466	3.07865e-22	53		29
75	LPQH_2.5	LPQH	2.5	0.8876	0.868477	0.00754434	0.0372893	0.00556009	0.202433	0.0495204	0.0321716	0.00414004	36044.2	102.321	5.98861e-23	57		30
67	LH_2.5	LH	2.5	0.8874	0.868334	0.00905268	0.0397122	0.00642375	0.209139	0.0547818	0.0288204	0.00332246	36046.1	104.164	2.3825e-23	56		31
70	QH_2.5	QH	2.5	0.8874	0.866573	0.0097452	0.0418878	0.00707397	0.217182	0.0589789	0.0308311	0.00380223	36047.1	105.183	1.43202e-23	56		32
87	LPH_3	LPH	3	0.8863	0.870947	0.0070461	0.0339347	0.00464716	0.168249	0.0364885	0.0254692	0.00259471	36061.3	119.4	1.17131e-26	46		33
84	PH_3	PH	3	0.8862	0.8711	0.00696216	0.0336377	0.00458134	0.170263	0.0364016	0.0247989	0.00245995	36061.7	119.81	9.54134e-27	46		34
90	LPQH_3	LPQH	3	0.8863	0.870009	0.00715005	0.0347015	0.00488605	0.172944	0.0387781	0.0281501	0.00316972	36068.5	126.567	3.25325e-28	50		35
82	LH_3	LH	3	0.8859	0.870809	0.00889202	0.0368695	0.0057161	0.182997	0.0466927	0.0241287	0.00232877	36069.4	127.5	2.04104e-28	47		36
88	LQH_3	LQH	3	0.8859	0.871219	0.0086825	0.0362876	0.00555756	0.182327	0.0479463	0.0254692	0.00259471	36072.4	130.478	4.60393e-29	49		37
85	QH_3	QH	3	0.886	0.869513	0.00935855	0.0385334	0.00609746	0.195732	0.0541269	0.022118	0.00195682	36072.6	130.69	4.14146e-29	49		38
89	PQH_3	PQH	3	0.8863	0.870392	0.00722271	0.0346046	0.00486871	0.170259	0.0387797	0.0274799	0.00302058	36073.3	131.365	2.95453e-29	52		39
79	H_3	H	3	0.886	0.868619	0.00940014	0.0391435	0.00628577	0.19037	0.0486119	0.0234584	0.00220119	36075	133.065	1.26292e-29	50		40
104	PQH_3.5	PQH	3.5	0.8853	0.870852	0.00733007	0.0340789	0.00475713	0.167578	0.0386404	0.0214477	0.00184002	36081.6	139.649	4.69505e-31	40		41
99	PH_3.5	PH	3.5	0.8852	0.87103	0.0068087	0.0330993	0.00441359	0.164227	0.0348162	0.0180965	0.00130994	36081.7	139.785	4.38601e-31	40		42
102	LPH_3.5	LPH	3.5	0.8853	0.871418	0.00689229	0.0329356	0.00438727	0.164227	0.0354199	0.019437	0.00151119	36087.3	145.346	2.71939e-32	43		43
105	LPQH_3.5	LPQH	3.5	0.8852	0.87069	0.00728955	0.0341268	0.00477176	0.168249	0.0387356	0.0214477	0.00184002	36090.6	148.695	5.0979e-33	44		44
103	LQH_3.5	LQH	3.5	0.8848	0.872509	0.00899981	0.0355801	0.00539274	0.172268	0.0471934	0.0214477	0.00184002	36098	156.087	1.26557e-34	45		45
97	LH_3.5	LH	3.5	0.8848	0.872442	0.00918806	0.0358312	0.00548455	0.17294	0.0459186	0.0201072	0.0016172	36102.6	160.688	1.26771e-35	47		46
94	H_3.5	H	3.5	0.8848	0.870897	0.00950444	0.0374772	0.00582504	0.174281	0.0469752	0.019437	0.00151119	36103.2	161.308	9.30149e-36	47		47
119	PQH_4	PQH	4	0.8842	0.870894	0.00689915	0.0328553	0.00438611	0.156184	0.0332497	0.016756	0.00112306	36105.4	163.47	3.15552e-36	36		48
120	LPQH_4	LPQH	4	0.8842	0.870786	0.00720976	0.0334345	0.00459074	0.162216	0.0376105	0.0187668	0.00140876	36105.4	163.47	3.15552e-36	36		49
114	PH_4	PH	4	0.884	0.871715	0.00664308	0.0318044	0.00408264	0.154174	0.0323208	0.016756	0.00112306	36106.1	164.2	2.19013e-36	35		50
117	LPH_4	LPH	4	0.884	0.872104	0.00688598	0.0321994	0.00418217	0.156184	0.0329143	0.016756	0.00112306	36106.1	164.2	2.19013e-36	35		51
100	QH_3.5	QH	3.5	0.8848	0.87019	0.0093009	0.0375942	0.00584708	0.180981	0.0517745	0.0201072	0.0016172	36111.4	169.483	1.56052e-37	51		52
109	H_4	H	4	0.8836	0.870608	0.00950313	0.0372445	0.0057497	0.165568	0.0461724	0.0201072	0.0016172	36114.2	172.275	3.86345e-38	36		53
112	LH_4	LH	4	0.8836	0.872326	0.00936741	0.0358178	0.00545561	0.166238	0.0456434	0.019437	0.00151119	36114.3	172.422	3.58945e-38	36		54
118	LQH_4	LQH	4	0.8836	0.872679	0.00916509	0.0353322	0.00533772	0.165568	0.0456357	0.0201072	0.0016172	36114.3	172.422	3.58945e-38	36		55
115	QH_4	QH	4	0.8836	0.870957	0.00947135	0.0370834	0.00565982	0.17093	0.0468046	0.0201072	0.0016172	36114.6	172.701	3.12314e-38	36		56
8	PQ_0.5	PQ	0.5	0.887	0.888336	0.0143802	0.0321966	0.0124311	0.219882	0.108513	0.00469169	8.80478e-05	36117	175.097	9.4228e-39	39		57
11	LPQ_0.5	LPQ	0.5	0.8873	0.886322	0.0150516	0.0332138	0.013229	0.227929	0.111232	0.00268097	2.87503e-05	36121.1	179.186	1.21975e-39	45		58
2	P_0.5	P	0.5	0.8852	0.886426	0.0143025	0.0322353	0.012461	0.221232	0.106162	0.00737265	0.000217424	36158.6	216.691	8.75388e-48	42		59
5	LP_0.5	LP	0.5	0.8861	0.884501	0.0145559	0.0331328	0.0131646	0.229934	0.108906	0.00603217	0.000145548	36159.9	217.943	4.6811e-48	49		60
23	PQ_1	PQ	1	0.8846	0.884359	0.0177247	0.0356177	0.0152132	0.213176	0.115277	0.00670241	0.000179689	36183.1	241.174	4.22382e-53	30		61
26	LPQ_1	LPQ	1	0.8845	0.884107	0.0188107	0.0365532	0.0160229	0.221888	0.126226	0.00268097	2.87503e-05	36200.1	258.173	8.60201e-57	35		62
17	P_1	P	1	0.8833	0.88493	0.014849	0.0326589	0.0127906	0.213859	0.0987683	0.00871314	0.000303675	36213.4	271.443	1.1295e-59	28		63
20	LP_1	LP	1	0.883	0.884305	0.0150248	0.0330291	0.0130822	0.210499	0.100417	0.00871314	0.000303675	36233.2	291.277	5.57126e-64	34		64
6	LQ_0.5	LQ	0.5	0.8795	0.867606	0.0143529	0.0348848	0.0144481	0.239337	0.0937395	0.0080429	0.000258753	36237.8	295.925	5.45391e-65	20		65
38	PQ_1.5	PQ	1.5	0.8815	0.880173	0.018425	0.0366622	0.0161186	0.227268	0.11499	0.00201072	1.6172e-05	36272.1	330.176	1.99171e-72	22		66
41	LPQ_1.5	LPQ	1.5	0.8813	0.877988	0.0195494	0.0376311	0.0169818	0.240687	0.126038	0.00134048	7.18757e-06	36278.6	336.686	7.68281e-74	24		67
32	P_1.5	P	1.5	0.8805	0.875583	0.0181016	0.0368399	0.0162752	0.243375	0.10678	0.0120643	0.000582194	36297.7	355.743	5.58912e-78	24		68
35	LP_1.5	LP	1.5	0.8803	0.878021	0.017143	0.0349759	0.0146699	0.224605	0.0922912	0.0107239	0.000460005	36298	356.035	4.83182e-78	24		69
53	PQ_2	PQ	2	0.8791	0.86811	0.0167692	0.039028	0.0151908	0.263522	0.0970951	0.00201072	1.6172e-05	36342.2	400.32	1.16847e-87	18		70
56	LPQ_2	LPQ	2	0.8791	0.870906	0.0167521	0.0362898	0.0157928	0.253445	0.100689	0.00201072	1.6172e-05	36351.3	409.365	1.26947e-89	19		71
47	P_2	P	2	0.8779	0.870745	0.0182946	0.0382578	0.0163061	0.270212	0.124699	0.0100536	0.000404301	36359.2	417.286	2.41883e-91	18		72
50	LP_2	LP	2	0.8779	0.87236	0.016834	0.0358182	0.015385	0.247416	0.098058	0.0100536	0.000404301	36360.1	418.161	1.56176e-91	17		73
68	PQ_2.5	PQ	2.5	0.8772	0.865859	0.0163204	0.0389413	0.0152539	0.272231	0.101365	0.00201072	1.6172e-05	36398.6	456.658	6.82302e-100	13		74
62	P_2.5	P	2.5	0.8767	0.863832	0.0157036	0.0386006	0.0152099	0.282955	0.102991	0.00201072	1.6172e-05	36406.2	464.293	1.50003e-101	15		75
21	LQ_1	LQ	1	0.8744	0.865668	0.0160517	0.0358846	0.0154421	0.241391	0.0912179	0.00268097	2.87503e-05	36406.4	464.439	1.39414e-101	19		76
71	LPQ_2.5	LPQ	2.5	0.8774	0.865021	0.0167808	0.0390241	0.0158231	0.278927	0.108352	0.00201072	1.6172e-05	36407.8	465.906	6.69665e-102	18		77
65	LP_2.5	LP	2.5	0.8769	0.862481	0.0167232	0.0397664	0.015904	0.277588	0.100313	0.00268097	2.87503e-05	36411.1	469.151	1.32179e-102	17		78
86	LPQ_3	LPQ	3	0.8762	0.863299	0.0172291	0.0391637	0.0161922	0.263504	0.0945487	0.00201072	1.6172e-05	36448.4	506.456	1.04829e-110	14		79
83	PQ_3	PQ	3	0.8762	0.863637	0.0162562	0.0386661	0.0153233	0.26687	0.090062	0.00201072	1.6172e-05	36450.2	508.277	4.21839e-111	14		80
80	LP_3	LP	3	0.8757	0.859652	0.0164599	0.0391947	0.0163599	0.302385	0.119149	0.00335121	4.49223e-05	36460.7	518.8	2.18819e-113	17		81
77	P_3	P	3	0.8755	0.8582	0.0177658	0.0406473	0.0172612	0.317802	0.141316	0.00201072	1.6172e-05	36468	526.063	5.79215e-115	17		82
101	LPQ_3.5	LPQ	3.5	0.8749	0.86048	0.0185059	0.0390921	0.0168417	0.284283	0.117917	0.00201072	1.6172e-05	36496.1	554.223	4.4468e-121	13		83
36	LQ_1.5	LQ	1.5	0.8708	0.861347	0.0162993	0.0373011	0.0142105	0.239413	0.0702681	0.00201072	1.6172e-05	36497.7	555.747	2.07524e-121	11		84
98	PQ_3.5	PQ	3.5	0.8742	0.859734	0.0180714	0.0397351	0.0167367	0.276248	0.102982	0.00201072	1.6172e-05	36509.7	567.795	5.02184e-124	13		85
95	LP_3.5	LP	3.5	0.8742	0.856167	0.0181917	0.0400678	0.0176655	0.311091	0.136094	0.00268097	2.87503e-05	36512.3	570.392	1.37065e-124	16		86
92	P_3.5	P	3.5	0.8733	0.854768	0.0192984	0.0412782	0.0184756	0.321148	0.149237	0.00268097	2.87503e-05	36528.3	586.344	4.71055e-128	15		87
116	LPQ_4	LPQ	4	0.8734	0.857516	0.0194424	0.0397439	0.0174018	0.275572	0.105573	0.00201072	1.6172e-05	36550.3	608.397	7.66043e-133	13		88
51	LQ_2	LQ	2	0.8693	0.860857	0.0157973	0.0357804	0.013752	0.235383	0.0676264	0.00201072	1.6172e-05	36553.9	612.025	1.24864e-133	10		89
110	LP_4	LP	4	0.8726	0.853831	0.0189241	0.0404425	0.0186263	0.321148	0.142682	0.00268097	2.87503e-05	36557.9	615.944	1.76016e-134	13		90
113	PQ_4	PQ	4	0.8727	0.857658	0.018504	0.0393142	0.0170116	0.272217	0.100691	0.00201072	1.6172e-05	36560.8	618.916	3.98335e-135	12		91
107	P_4	P	4	0.8718	0.853819	0.0191063	0.0406981	0.0187269	0.321148	0.144829	0.00268097	2.87503e-05	36583	641.092	6.09236e-140	15		92
66	LQ_2.5	LQ	2.5	0.8672	0.859247	0.0156371	0.0345091	0.0135954	0.227345	0.0610141	0.00201072	1.6172e-05	36619.7	677.757	6.65376e-148	10		93
3	Q_0.5	Q	0.5	0.8579	0.845678	0.00714997	0.0283178	0.00569904	0.15897	0.0249502	0.00536193	0.000115001	36638.6	696.708	5.10329e-152	10		94
18	Q_1	Q	1	0.8568	0.847872	0.00860969	0.0277464	0.00651222	0.158292	0.0282737	0.00536193	0.000115001	36677.7	735.833	1.62903e-160	8		95
81	LQ_3	LQ	3	0.8648	0.857147	0.0159105	0.0337274	0.0136413	0.223315	0.0606859	0.00201072	1.6172e-05	36689.4	747.438	4.9208e-163	10		96
33	Q_1.5	Q	1.5	0.854	0.850559	0.00965694	0.0260965	0.00723712	0.150909	0.0310822	0.00603217	0.000145548	36743.4	801.458	9.15436e-175	7		97
96	LQ_3.5	LQ	3.5	0.8618	0.854749	0.016198	0.0335039	0.0134611	0.209912	0.0511029	0.00201072	1.6172e-05	36762.9	820.965	5.31742e-179	10		98
48	Q_2	Q	2	0.8516	0.851724	0.00995899	0.0251562	0.00758893	0.158955	0.0294763	0.0080429	0.000258753	36799.7	857.786	5.37169e-187	6		99
63	Q_2.5	Q	2.5	0.8512	0.852265	0.0100373	0.0250948	0.0075519	0.158292	0.0280165	0.00603217	0.000145548	36834.7	892.763	1.36448e-194	6		100
111	LQ_4	LQ	4	0.8584	0.853043	0.0163775	0.0330425	0.0130929	0.202539	0.0492611	0.00201072	1.6172e-05	36839	897.117	1.54728e-195	10		101
78	Q_3	Q	3	0.8506	0.854177	0.0100171	0.0241179	0.00697542	0.156945	0.0293481	0.00536193	0.000115001	36871.2	929.303	1.58658e-202	6		102
93	Q_3.5	Q	3.5	0.8499	0.856918	0.00926796	0.0215318	0.0055597	0.149572	0.0249029	0.00469169	8.80478e-05	36908.6	966.707	1.1977e-210	6		103
108	Q_4	Q	4	0.8493	0.859283	0.00855566	0.0184267	0.0040718	0.140189	0.0198743	0.00402145	6.46882e-05	36939.7	997.815	2.10553e-217	5		104
1	L_0.5	L	0.5	0.8392	0.771016	0.0408397	0.0793579	0.0492613	0.303736	0.141188	0.0140751	0.000466593	37449.6	1507.7	0	16		105
16	L_1	L	1	0.8264	0.77587	0.0424364	0.0716144	0.0479412	0.315797	0.147322	0.0107239	0.000158127	37653	1711.09	0	10		106
31	L_1.5	L	1.5	0.8216	0.779758	0.0414733	0.066743	0.0438087	0.290995	0.1181	0.00670241	7.90633e-05	37784.4	1842.49	0	10		107
46	L_2	L	2	0.8156	0.782209	0.0421845	0.0641177	0.0421361	0.277584	0.105103	0.00737265	0.000102423	37889.9	1947.94	0	9		108
61	L_2.5	L	2.5	0.8137	0.785291	0.0433256	0.0600588	0.0407637	0.256133	0.0836613	0.00603217	7.84644e-05	37943.8	2001.92	0	8		109
76	L_3	L	3	0.812	0.786837	0.0443223	0.0572159	0.0392575	0.244065	0.0726263	0.00536193	8.14592e-05	37992.4	2050.44	0	9		110
91	L_3.5	L	3.5	0.8094	0.785468	0.0445407	0.0551469	0.0364697	0.230658	0.0597542	0.00536193	8.14592e-05	38046.4	2104.44	0	9		111
106	L_4	L	4	0.8062	0.783552	0.0435722	0.0535309	0.0343636	0.224626	0.0543812	0.00469169	5.92975e-05	38101.5	2159.61	0	9		112
4	H_0.5	H	0.5	0.898	0.864825	0.00733245	0.0433456	0.00792934	0.275523	0.0808058	0.0301753	0.00222003	38557.7	2615.77	0	107		113
10	QH_0.5	QH	0.5	0.8984	0.867354	0.00710364	0.0418331	0.0072921	0.246688	0.0655634	0.0301735	0.00236373	38562.2	2620.3	0	112		114
13	LQH_0.5	LQH	0.5	0.8984	0.867411	0.0062647	0.0398322	0.00635966	0.225246	0.0492421	0.0295032	0.00223737	38562.2	2620.3	0	112		115
15	LPQH_0.5	LPQH	0.5	0.8981	0.86825	0.00810117	0.0421778	0.00757471	0.266133	0.0790475	0.029505	0.00209846	38568.6	2626.65	0	112		116
7	LH_0.5	LH	0.5	0.8984	0.86505	0.00716479	0.0436706	0.00795542	0.271502	0.0769442	0.0301753	0.00222003	38571.4	2629.52	0	115		117
12	LPH_0.5	LPH	0.5	0.8983	0.867937	0.00657257	0.0402046	0.0066353	0.248712	0.0615336	0.0321878	0.0024578	38572.2	2630.27	0	115		118
14	PQH_0.5	PQH	0.5	0.898	0.86709	0.00762541	0.0421778	0.00757471	0.265461	0.0793576	0.029505	0.00209846	38578.8	2636.88	0	116		119
9	PH_0.5	PH	0.5	0.898	0.862462	0.00553974	0.0421635	0.00745707	0.273525	0.0740478	0.0342039	0.00243108	38603.7	2661.74	0	126		120

[truncated: 9 more sheets: clust1-3 totalArea, clust1-3 FPredArea, clust1-3 OmRate, clust1 varContrib, clust1 varPermImport, clust2 varContrib, clust2 varPermImport, clust3 varContrib, clust3 varPermImport]
